# Supplementary material for: Genetic diversity within Strongyloides fuelleborni: mitochondrial genome analysis reveals a clear African and Asian division
Source: Parasitology. 2025 Jun 23;152(7):735–44. doi: 10.1017/S0031182025100243 (PMC12418279; doi:10.1017/S0031182025100243)
Supplement: Richins et al. supplementary material [file S0031182025100243sup001.zip]

Archive with 4 entries (4 files):
- S0031182025100243sup001/File_S3.Rplot_WARDS_tree_Supp_File_S3.pdf
- S0031182025100243sup001/File_S4.Rplot_Supp_file_NJ_Supp_file_S4.pdf
- S0031182025100243sup001/Supplementary File S2 - knowsley.docx
- S0031182025100243sup001/Supplementary_file_S1-knowsley-version 2.xlsx
