# Supplementary material for: Genetic diversity within Strongyloides fuelleborni: mitochondrial genome analysis reveals a clear African and Asian division
Source: Parasitology. 2025 Jun 23;152(7):735–44. doi: 10.1017/S0031182025100243 (PMC12418279; doi:10.1017/S0031182025100243)
Supplement: Richins et al. supplementary material [file S0031182025100243sup001.zip › S0031182025100243sup001/Supplementary_file_S1-knowsley-version 2.xlsx]

## Sheet: Tab A. Host data and loci
Specimen name (this study)	Strongyloides Type	Country	Host	NCBI database: Cox1 GenBank Accession	Genotypes (HVR-I + HVR-IV + Cox1)
Human-Thailand-MT479191.1-(_-S-Cox1)_Janwan_2020	S. fuelleborni Type A	Thailand	Human	Nucleotide: MT479191.1	_ + S + Cox1
Human_5325_In-India-(_-S-Cox1)-Barratt_19	S. fuelleborni Type A	India	Human	Nucleoide: MN076453.1	_ + S + Cox1
Human_UD33-Thailand-(_-S-Cox1)-Thanchomnang_17	S. fuelleborni Type A	Thailand	Human	Nucleoide: KY081233.1	_ + S + Cox1
LT_macaque_MH049697.1_Thailand-(_-S-Cox1)-Thanchomnang_18	S. fuelleborni Type A	Thailand	Long-tailed macaque	Nucleotide: MH049697.1	_ + S + Cox1
LT_macaque_MH049698.1_Thailand-(_-S-Cox1)-Thanchomnang_18	S. fuelleborni Type A	Thailand	Long-tailed macaque	Nucleotide: MH049698.1	_ + S + Cox1
LT_macaque_MH049699.1_Thailand-(_-S-Cox1)-Thanchomnang_18	S. fuelleborni Type A	Thailand	Long-tailed macaque	Nucleotide: MH049699.1	_ + S + Cox1
LT_macaque_MH049700.1_Thailand-(_-S-Cox1)-Thanchomnang_18	S. fuelleborni Type A	Thailand	Long-tailed macaque	Nucleotide: MH049700.1	_ + S + Cox1
LT_macaque_MH049701.1_Thailand-(_-S-Cox1)-Thanchomnang_18	S. fuelleborni Type A	Thailand	Long-tailed macaque	Nucleotide: MH049701.1	_ + S + Cox1
LT_macaque_MH049702.1_Thailand-(_-S-Cox1)-Thanchomnang_18	S. fuelleborni Type A	Thailand	Long-tailed macaque	Nucleotide: MH049702.1	_ + S + Cox1
LT_macaque_MH049703.1_Thailand-(_-S-Cox1)-Thanchomnang_18	S. fuelleborni Type A	Thailand	Long-tailed macaque	Nucleotide: MH049703.1	_ + S + Cox1
LT_macaque_MH049704.1_Thailand-(_-S-Cox1)-Thanchomnang_18	S. fuelleborni Type A	Thailand	Long-tailed macaque	Nucleotide: MH049704.1	_ + S + Cox1
LT_macaque_MH049705.1_Thailand-(_-S-Cox1)-Thanchomnang_18	S. fuelleborni Type A	Thailand	Long-tailed macaque	Nucleotide: MH049705.1	_ + S + Cox1
LT_macaque_MH049706.1_Thailand-(_-S-Cox1)-Thanchomnang_18	S. fuelleborni Type A	Thailand	Long-tailed macaque	Nucleotide: MH049706.1	_ + S + Cox1
LT_macaque_MH049707.1_Thailand-(_-S-Cox1)-Thanchomnang_18	S. fuelleborni Type A	Thailand	Long-tailed macaque	Nucleotide: MH049707.1	_ + S + Cox1
LT_macaque_MH049708.1_Thailand-(_-S-Cox1)-Thanchomnang_18	S. fuelleborni Type A	Thailand	Long-tailed macaque	Nucleotide: MH049708.1	_ + S + Cox1
LT_macaque_MH049709.1_Thailand-(_-S-Cox1)-Thanchomnang_18	S. fuelleborni Type A	Thailand	Long-tailed macaque	Nucleotide: MH049709.1	_ + S + Cox1
LT_macaque_MH049710.1_Thailand-(_-S-Cox1)-Thanchomnang_18	S. fuelleborni Type A	Thailand	Long-tailed macaque	Nucleotide: MH049710.1	_ + S + Cox1
LT_macaque_MH049711.1_Thailand-(_-S-Cox1)-Thanchomnang_18	S. fuelleborni Type A	Thailand	Long-tailed macaque	Nucleotide: MH049711.1	_ + S + Cox1
LT_macaque_MH049712.1_Thailand-(_-S-Cox1)-Thanchomnang_18	S. fuelleborni Type A	Thailand	Long-tailed macaque	Nucleotide: MH049712.1	_ + S + Cox1
LT_macaque_MH049713.1_Thailand-(_-S-Cox1)-Thanchomnang_18	S. fuelleborni Type A	Thailand	Long-tailed macaque	Nucleotide: MH049713.1	_ + S + Cox1
LT_macaque_MH049714.1_Thailand-(_-S-Cox1)-Thanchomnang_18	S. fuelleborni Type A	Thailand	Long-tailed macaque	Nucleotide: MH049714.1	_ + S + Cox1
LT_macaque_MH049715.1_Thailand-(_-S-Cox1)-Thanchomnang_18	S. fuelleborni Type A	Thailand	Long-tailed macaque	Nucleotide: MH049715.1	_ + S + Cox1
LT_macaque_MH049716.1_Thailand-(_-S-Cox1)-Thanchomnang_18	S. fuelleborni Type A	Thailand	Long-tailed macaque	Nucleotide: MH049716.1	_ + S + Cox1
LT_macaque_MH049717.1_Thailand-(_-S-Cox1)-Thanchomnang_18	S. fuelleborni Type A	Thailand	Long-tailed macaque	Nucleotide: MH049717.1	_ + S + Cox1
LT_macaque_MH049718.1_Thailand-(_-S-Cox1)-Thanchomnang_18	S. fuelleborni Type A	Thailand	Long-tailed macaque	Nucleotide: MH049718.1	_ + S + Cox1
LT_macaque_MH049719.1_Thailand-(_-S-Cox1)-Thanchomnang_18	S. fuelleborni Type A	Thailand	Long-tailed macaque	Nucleotide: MH049719.1	_ + S + Cox1
LT_macaque_MH049720.1_Thailand-(_-S-Cox1)-Thanchomnang_18	S. fuelleborni Type A	Thailand	Long-tailed macaque	Nucleotide: MH049720.1	_ + S + Cox1
LT_macaque_MH049721.1_Thailand-(_-S-Cox1)-Thanchomnang_18	S. fuelleborni Type A	Thailand	Long-tailed macaque	Nucleotide: MH049721.1	_ + S + Cox1
LT_macaque_MH049722.1_Laos-(_-S-Cox1)-Thanchomnang_18	S. fuelleborni Type A	Laos	Long-tailed macaque	Nucleotide: MH049722.1	_ + S + Cox1
LT_macaque_MH049723.1_Laos-(_-S-Cox1)-Thanchomnang_18	S. fuelleborni Type A	Laos	Long-tailed macaque	Nucleotide: MH049723.1	_ + S + Cox1
LT_macaque_MH049724.1_Laos-(_-S-Cox1)-Thanchomnang_18	S. fuelleborni Type A	Laos	Long-tailed macaque	Nucleotide: MH049724.1	_ + S + Cox1
LT_macaque_MH049725.1_Laos-(_-S-Cox1)-Thanchomnang_18	S. fuelleborni Type A	Laos	Long-tailed macaque	Nucleotide: MH049725.1	_ + S + Cox1
LT_macaque_MH049726.1_Laos-(_-S-Cox1)-Thanchomnang_18	S. fuelleborni Type A	Laos	Long-tailed macaque	Nucleotide: MH049726.1	_ + S + Cox1
LT_macaque_MH049727.1_Laos-(_-S-Cox1)-Thanchomnang_18	S. fuelleborni Type A	Laos	Long-tailed macaque	Nucleotide: MH049727.1	_ + S + Cox1
LT_macaque_MH049728.1_Laos-(_-S-Cox1)-Thanchomnang_18	S. fuelleborni Type A	Laos	Long-tailed macaque	Nucleotide: MH049728.1	_ + S + Cox1
LT_macaque_MH049729.1_Laos-(_-S-Cox1)-Thanchomnang_18	S. fuelleborni Type A	Laos	Long-tailed macaque	Nucleotide: MH049729.1	_ + S + Cox1
OM570197.1-Rhesus_macaque-Myanmar	S. fuelleborni Type A	Myanmar	Rhesus macaque	Nucleotide: OM570197.1	Cox1 only
OM570198.1-Rhesus_macaque-Myanmar	S. fuelleborni Type A	Myanmar	Rhesus macaque	Nucleotide: OM570198.1	Cox1 only
OM570199.1-Rhesus_macaque-Myanmar	S. fuelleborni Type A	Myanmar	Rhesus macaque	Nucleotide: OM570199.1	Cox1 only
OM570200.1-Rhesus_macaque-Myanmar	S. fuelleborni Type A	Myanmar	Rhesus macaque	Nucleotide: OM570200.1	Cox1 only
OM570201.1-Rhesus_macaque-Myanmar	S. fuelleborni Type A	Myanmar	Rhesus macaque	Nucleotide: OM570201.1	Cox1 only
OM570202.1-Rhesus_macaque-Myanmar	S. fuelleborni Type A	Myanmar	Rhesus macaque	Nucleotide: OM570202.1	Cox1 only
OM570203.1-Rhesus_macaque-Myanmar	S. fuelleborni Type A	Myanmar	Rhesus macaque	Nucleotide: OM570203.1	Cox1 only
OM570204.1-Rhesus_macaque-Myanmar	S. fuelleborni Type A	Myanmar	Rhesus macaque	Nucleotide: OM570204.1	Cox1 only
OM570205.1-Rhesus_macaque-Myanmar	S. fuelleborni Type A	Myanmar	Rhesus macaque	Nucleotide: OM570205.1	Cox1 only
OM570206.1-Rhesus_macaque-Myanmar	S. fuelleborni Type A	Myanmar	Rhesus macaque	Nucleotide: OM570206.1	Cox1 only
OM570207.1-Rhesus_macaque-Myanmar	S. fuelleborni Type A	Myanmar	Rhesus macaque	Nucleotide: OM570207.1	Cox1 only
OM570208.1-Rhesus_macaque-Myanmar	S. fuelleborni Type A	Myanmar	Rhesus macaque	Nucleotide: OM570208.1	Cox1 only
OM570209.1-Rhesus_macaque-Myanmar	S. fuelleborni Type A	Myanmar	Rhesus macaque	Nucleotide: OM570209.1	Cox1 only
OM570210.1-Rhesus_macaque-Myanmar	S. fuelleborni Type A	Myanmar	Rhesus macaque	Nucleotide: OM570210.1	Cox1 only
OM570211.1-Rhesus_macaque-Myanmar	S. fuelleborni Type A	Myanmar	Rhesus macaque	Nucleotide: OM570211.1	Cox1 only
OM570212.1-Rhesus_macaque-Myanmar	S. fuelleborni Type A	Myanmar	Rhesus macaque	Nucleotide: OM570212.1	Cox1 only
OM570213.1-Rhesus_macaque-Myanmar	S. fuelleborni Type A	Myanmar	Rhesus macaque	Nucleotide: OM570213.1	Cox1 only
OM570214.1-Rhesus_macaque-Myanmar	S. fuelleborni Type A	Myanmar	Rhesus macaque	Nucleotide: OM570214.1	Cox1 only
Pig-tailed_macaque-Thailand-MT479192.1-(_-S-Cox1)_Janwan_2020	S. fuelleborni Type A	Thailand	Pig-tailed macaque	Nucleotide: MT479192.1	_ + S + Cox1
Pig-tailed_macaque-Thailand-MT479193.1-(_-S-Cox1)_Janwan_2020	S. fuelleborni Type A	Thailand	Pig-tailed macaque	Nucleotide: MT479193.1	_ + S + Cox1
Pig-tailed_macaque-Thailand-MT479194.1-(_-S-Cox1)_Janwan_2020	S. fuelleborni Type A	Thailand	Pig-tailed macaque	Nucleotide: MT479194.1	_ + S + Cox1
Pig-tailed_macaque-Thailand-MT479195.1-(_-S-Cox1)_Janwan_2020	S. fuelleborni Type A	Thailand	Pig-tailed macaque	Nucleotide: MT479195.1	_ + S + Cox1
Pig-tailed_macaque-Thailand-MT479196.1-(_-S-Cox1)_Janwan_2020	S. fuelleborni Type A	Thailand	Pig-tailed macaque	Nucleotide: MT479196.1	_ + S + Cox1
Pig-tailed_macaque-Thailand-MT479197.1-(_-S-Cox1)_Janwan_2020	S. fuelleborni Type A	Thailand	Pig-tailed macaque	Nucleotide: MT479197.1	_ + S + Cox1
Pig-tailed_macaque-Thailand-MT479198.1-(_-S-Cox1)_Janwan_2020	S. fuelleborni Type A	Thailand	Pig-tailed macaque	Nucleotide: MT479198.1	_ + S + Cox1
Pig-tailed_macaque-Thailand-MT479199.1-(_-S-Cox1)_Janwan_2020	S. fuelleborni Type A	Thailand	Pig-tailed macaque	Nucleotide: MT479199.1	_ + S + Cox1
Pig-tailed_macaque-Thailand-MT479200.1-(_-S-Cox1)_Janwan_2020	S. fuelleborni Type A	Thailand	Pig-tailed macaque	Nucleotide: MT479200.1	_ + S + Cox1
Pig-tailed_macaque-Thailand-MT479201.1-(_-S-Cox1)_Janwan_2020	S. fuelleborni Type A	Thailand	Pig-tailed macaque	Nucleotide: MT479201.1	_ + S + Cox1
Pig-tailed_macaque-Thailand-MT479202.1-(_-S-Cox1)_Janwan_2020	S. fuelleborni Type A	Thailand	Pig-tailed macaque	Nucleotide: MT479202.1	_ + S + Cox1
Pig-tailed_macaque-Thailand-MT479203.1-(_-S-Cox1)_Janwan_2020	S. fuelleborni Type A	Thailand	Pig-tailed macaque	Nucleotide: MT479203.1	_ + S + Cox1
Pig-tailed_macaque-Thailand-MT479204.1-(_-S-Cox1)_Janwan_2020	S. fuelleborni Type A	Thailand	Pig-tailed macaque	Nucleotide: MT479204.1	_ + S + Cox1
Pig-tailed_macaque-Thailand-MT479205.1-(_-S-Cox1)_Janwan_2020	S. fuelleborni Type A	Thailand	Pig-tailed macaque	Nucleotide: MT479205.1	_ + S + Cox1
Pig-tailed_macaque-Thailand-MT479206.1-(_-S-Cox1)_Janwan_2020	S. fuelleborni Type A	Thailand	Pig-tailed macaque	Nucleotide: MT479206.1	_ + S + Cox1
Pig-tailed_macaque-Thailand-MT479207.1-(_-S-Cox1)_Janwan_2020	S. fuelleborni Type A	Thailand	Pig-tailed macaque	Nucleotide: MT479207.1	_ + S + Cox1
Pig-tailed_macaque-Thailand-MT479208.1-(_-S-Cox1)_Janwan_2020	S. fuelleborni Type A	Thailand	Pig-tailed macaque	Nucleotide: MT479208.1	_ + S + Cox1
Pig-tailed_macaque-Thailand-MT479209.1-(_-S-Cox1)_Janwan_2020	S. fuelleborni Type A	Thailand	Pig-tailed macaque	Nucleotide: MT479209.1	_ + S + Cox1
Pig-tailed_macaque-Thailand-MT479210.1-(_-S-Cox1)_Janwan_2020	S. fuelleborni Type A	Thailand	Pig-tailed macaque	Nucleotide: MT479210.1	_ + S + Cox1
Pig-tailed_macaque-Thailand-MT479211.1-(_-S-Cox1)_Janwan_2020	S. fuelleborni Type A	Thailand	Pig-tailed macaque	Nucleotide: MT479211.1	_ + S + Cox1
Pig-tailed_macaque-Thailand-MT479212.1-(_-S-Cox1)_Janwan_2020	S. fuelleborni Type A	Thailand	Pig-tailed macaque	Nucleotide: MT479212.1	_ + S + Cox1
Pig-tailed_macaque-Thailand-MT479213.1-(_-S-Cox1)_Janwan_2020	S. fuelleborni Type A	Thailand	Pig-tailed macaque	Nucleotide: MT479213.1	_ + S + Cox1
Pig-tailed_macaque-Thailand-MT479214.1-(_-S-Cox1)_Janwan_2020	S. fuelleborni Type A	Thailand	Pig-tailed macaque	Nucleotide: MT479214.1	_ + S + Cox1
Human_OR805174_Bangladesh-(XIV-S-Cox1)-de_Ree_24	S. fuelleborni Type A	Bangladesh	Human	Nucleotide: OR805174	XIV + S + Cox1
Human_OR805175_Bangladesh-(XIV-S-Cox1)-de_Ree_24	S. fuelleborni Type A	Bangladesh	Human	Nucleotide: OR805175	XIV + S + Cox1
Human_OR805177_Bangladesh-(XIV-S-Cox1)-de_Ree_24	S. fuelleborni Type A	Bangladesh	Human	Nucleotide: OR805177	XIV + S + Cox1
Human_OR805178_Bangladesh-(XIV-S-Cox1)-de_Ree_24	S. fuelleborni Type A	Bangladesh	Human	Nucleotide: OR805178	XIV + S + Cox1
Human_OR805179_Bangladesh-(XIV-S-Cox1)-de_Ree_24	S. fuelleborni Type A	Bangladesh	Human	Nucleotide: OR805179	XIV + S + Cox1
Human_OR805180_Bangladesh-(XIV-S-Cox1)-de_Ree_24	S. fuelleborni Type A	Bangladesh	Human	Nucleotide: OR805180	XIV + S + Cox1
OL505577-Rhesus_macaque-Myanmar-Ko_2023	S. fuelleborni Type A	Myanmar	Rhesus macaque	Nucleotide: OL505577	Cox1 only (extracted from whole Mt genome)
LC197964.1-Orangutan-Borneo	S. fuelleborni Type B	Borneo	Orangutan	Nucleotide: LC197964.1	Cox1 only
LC197965.1-Orangutan-Borneo	S. fuelleborni Type B	Borneo	Orangutan	Nucleotide: LC197965.1	Cox1 only
LC197973.1-Orangutan-Borneo	S. fuelleborni Type B	Borneo	Orangutan	Nucleotide: LC197973.1	Cox1 only
LC197974.1-Orangutan-Borneo	S. fuelleborni Type B	Borneo	Orangutan	Nucleotide: LC197974.1	Cox1 only
LC197976.1-Orangutan-Borneo	S. fuelleborni Type B	Borneo	Orangutan	Nucleotide: LC197976.1	Cox1 only
LC197982.1-Orangutan-Borneo	S. fuelleborni Type B	Borneo	Orangutan	Nucleotide: LC197982.1	Cox1 only
LC197983.1-LT_macaque-Borneo	S. fuelleborni Type B	Borneo	Long-tailed macaque	Nucleotide: LC197983.1	Cox1 only
LC198000.1-Proboscis_monkey-Borneo	S. fuelleborni Type B	Borneo	Proboscis monkey	Nucleotide: LC198000.1	Cox1 only
LC317020.1-LT_macaque-Borneo	S. fuelleborni Type B	Borneo	Long-tailed macaque	Nucleotide: LC317020.1	Cox1 only
LC317028.1-Proboscis_monkey-Borneo	S. fuelleborni Type B	Borneo	Proboscis monkey	Nucleotide: LC317028.1	Cox1 only
LC317042.1-Silvered_leaf_monkey-Borneo	S. fuelleborni Type B	Borneo	Silvered leaf monkey	Nucleotide: LC317042.1	Cox1 only
J_macaque_AB526290.1-Japan-(XIV-S-Cox1)-Synth	S. fuelleborni Type C	Japan	Japanese macaque	Nucleoide: AB526290.1, AB272235.1, AB453317.1, AB453318 .1, AB453319 .1	XIV + S + Cox1
J_macaque_AB526291.1-Japan-(XIV-S-Cox1)-Synth	S. fuelleborni Type C	Japan	Japanese macaque	Nucleoide: AB526291.1, AB272235.1, AB453317.1, AB453318 .1, AB453319 .1	XIV + S + Cox1
J_macaque_AB526292.1-Japan-(XIV-S-Cox1)-Synth	S. fuelleborni Type C	Japan	Japanese macaque	Nucleoide: AB526292.1, AB272235.1, AB453317.1, AB453318 .1, AB453319 .1	XIV + S + Cox1
J_macaque_AB526293.1-Japan-(XIV-S-Cox1)-Synth	S. fuelleborni Type C	Japan	Japanese macaque	Nucleoide: AB526293.1, AB272235.1, AB453317.1, AB453318 .1, AB453319 .1	XIV + S + Cox1
J_macaque_AB526294.1-Japan-(XIV-S-Cox1)-Synth	S. fuelleborni Type C	Japan	Japanese macaque	Nucleoide: AB526294.1, AB272235.1, AB453317.1, AB453318 .1, AB453319 .1	XIV + S + Cox1
OM570560.1-Japanese_macaque-Japan-(Miyazaki)	S. fuelleborni Type C	Japan	Japanese macaque	Nucleotide: OM570560.1	Cox1 only
OM570561.1-Japanese_macaque-Japan-(Miyazaki)	S. fuelleborni Type C	Japan	Japanese macaque	Nucleotide: OM570561.1	Cox1 only
OM570562.1-Japanese_macaque-Japan-(Miyazaki)	S. fuelleborni Type C	Japan	Japanese macaque	Nucleotide: OM570562.1	Cox1 only
OM570563.1-Japanese_macaque-Japan-(Miyazaki)	S. fuelleborni Type C	Japan	Japanese macaque	Nucleotide: OM570563.1	Cox1 only
OM570564.1-Japanese_macaque-Japan-(Miyazaki)	S. fuelleborni Type C	Japan	Japanese macaque	Nucleotide: OM570564.1	Cox1 only
OM570565.1-Japanese_macaque-Japan-(Miyazaki)	S. fuelleborni Type C	Japan	Japanese macaque	Nucleotide: OM570565.1	Cox1 only
OM570566.1-Japanese_macaque-Japan-(Miyazaki)	S. fuelleborni Type C	Japan	Japanese macaque	Nucleotide: OM570566.1	Cox1 only
OM570567.1-Japanese_macaque-Japan-(Miyazaki)	S. fuelleborni Type C	Japan	Japanese macaque	Nucleotide: OM570567.1	Cox1 only
OM570568.1-Japanese_macaque-Japan-(Miyazaki)	S. fuelleborni Type C	Japan	Japanese macaque	Nucleotide: OM570568.1	Cox1 only
OM570569.1-Japanese_macaque-Japan-(Miyazaki)	S. fuelleborni Type C	Japan	Japanese macaque	Nucleotide: OM570569.1	Cox1 only
OL672152-Japanese_macaque-Japan-Ko_2023	S. fuelleborni Type C	Japan	Japanese macaque	Nucleotide: OL672152	Cox1 only (extracted from whole Mt genome)
LC197966.1-Orangutan-Borneo	S. fuelleborni Type D	Borneo	Orangutan	Nucleotide: LC197966.1	Cox1 only
LC197968.1-Orangutan-Borneo	S. fuelleborni Type D	Borneo	Orangutan	Nucleotide: LC197968.1	Cox1 only
LC197971.1-Orangutan-Borneo	S. fuelleborni Type D	Borneo	Orangutan	Nucleotide: LC197971.1	Cox1 only
LC197978.1-Orangutan-Borneo	S. fuelleborni Type D	Borneo	Orangutan	Nucleotide: LC197978.1	Cox1 only
LC197984.1-LT_macaque-Borneo	S. fuelleborni Type D	Borneo	Long-tailed macaque	Nucleotide: LC197984.1	Cox1 only
LC197985.1-LT_macaque-Borneo	S. fuelleborni Type D	Borneo	Long-tailed macaque	Nucleotide: LC197985.1	Cox1 only
LC197988.1-LT_macaque-Borneo	S. fuelleborni Type D	Borneo	Long-tailed macaque	Nucleotide: LC197988.1	Cox1 only
LC197989.1-LT_macaque-Borneo	S. fuelleborni Type D	Borneo	Long-tailed macaque	Nucleotide: LC197989.1	Cox1 only
LC197990.1-LT_macaque-Borneo	S. fuelleborni Type D	Borneo	Long-tailed macaque	Nucleotide: LC197990.1	Cox1 only
LC197995.1-Proboscis_monkey-Borneo	S. fuelleborni Type D	Borneo	Proboscis monkey	Nucleotide: LC197995.1	Cox1 only
LC197996.1-Proboscis_monkey-Borneo	S. fuelleborni Type D	Borneo	Proboscis monkey	Nucleotide: LC197996.1	Cox1 only
LC197997.1-Proboscis_monkey-Borneo	S. fuelleborni Type D	Borneo	Proboscis monkey	Nucleotide: LC197997.1	Cox1 only
LC198003.1-Proboscis_monkey-Borneo	S. fuelleborni Type D	Borneo	Proboscis monkey	Nucleotide: LC198003.1	Cox1 only
LC317021.1-LT_macaque-Borneo	S. fuelleborni Type D	Borneo	Long-tailed macaque	Nucleotide: LC317021.1	Cox1 only
LC317024.1-Proboscis_monkey-Borneo	S. fuelleborni Type D	Borneo	Proboscis monkey	Nucleotide: LC317024.1	Cox1 only
LC317025.1-Proboscis_monkey-Borneo	S. fuelleborni Type D	Borneo	Proboscis monkey	Nucleotide: LC317025.1	Cox1 only
LC317031.1-Proboscis_monkey-Borneo	S. fuelleborni Type D	Borneo	Proboscis monkey	Nucleotide: LC317031.1	Cox1 only
LC317032.1-Silvered_leaf_monkey-Borneo	S. fuelleborni Type D	Borneo	Silvered leaf monkey	Nucleotide: LC317032.1	Cox1 only
LC317033.1-Silvered_leaf_monkey-Borneo	S. fuelleborni Type D	Borneo	Silvered leaf monkey	Nucleotide: LC317033.1	Cox1 only
LC317034.1-Silvered_leaf_monkey-Borneo	S. fuelleborni Type D	Borneo	Silvered leaf monkey	Nucleotide: LC317034.1	Cox1 only
LC317039.1-Silvered_leaf_monkey-Borneo	S. fuelleborni Type D	Borneo	Silvered leaf monkey	Nucleotide: LC317039.1	Cox1 only
LC317040.1-Silvered_leaf_monkey-Borneo	S. fuelleborni Type D	Borneo	Silvered leaf monkey	Nucleotide: LC317040.1	Cox1 only
OM570571.1-Orangutan-Japan-Zoological-park-B	S. fuelleborni Type D	Borneo	Orangutan	Nucleotide: OM570571.1	Cox1 only
LC197967.1-Orangutan-Borneo	S. fuelleborni Type D	Borneo	Orangutan	Nucleotide: LC197967.1	Cox1 only
LC197969.1-Orangutan-Borneo	S. fuelleborni Type D	Borneo	Orangutan	Nucleotide: LC197969.1	Cox1 only
LC197972.1-Orangutan-Borneo	S. fuelleborni Type D	Borneo	Orangutan	Nucleotide: LC197972.1	Cox1 only
LC197975.1-Orangutan-Borneo	S. fuelleborni Type D	Borneo	Orangutan	Nucleotide: LC197975.1	Cox1 only
LC197977.1-Orangutan-Borneo	S. fuelleborni Type D	Borneo	Orangutan	Nucleotide: LC197977.1	Cox1 only
LC197979.1-Orangutan-Borneo	S. fuelleborni Type D	Borneo	Orangutan	Nucleotide: LC197979.1	Cox1 only
LC197980.1-Orangutan-Borneo	S. fuelleborni Type D	Borneo	Orangutan	Nucleotide: LC197980.1	Cox1 only
LC197981.1-Orangutan-Borneo	S. fuelleborni Type D	Borneo	Orangutan	Nucleotide: LC197981.1	Cox1 only
LC197986.1-LT_macaque-Borneo	S. fuelleborni Type D	Borneo	Long-tailed macaque	Nucleotide: LC197986.1	Cox1 only
LC197987.1-LT_macaque-Borneo	S. fuelleborni Type D	Borneo	Long-tailed macaque	Nucleotide: LC197987.1	Cox1 only
LC197992.1-LT_macaque-Borneo	S. fuelleborni Type D	Borneo	Long-tailed macaque	Nucleotide: LC197992.1	Cox1 only
LC197993.1-LT_macaque-Borneo	S. fuelleborni Type D	Borneo	Long-tailed macaque	Nucleotide: LC197993.1	Cox1 only
LC197994.1-Proboscis_monkey-Borneo	S. fuelleborni Type D	Borneo	Proboscis monkey	Nucleotide: LC197994.1	Cox1 only
LC197998.1-Proboscis_monkey-Borneo	S. fuelleborni Type D	Borneo	Proboscis monkey	Nucleotide: LC197998.1	Cox1 only
LC197999.1-Proboscis_monkey-Borneo	S. fuelleborni Type D	Borneo	Proboscis monkey	Nucleotide: LC197999.1	Cox1 only
LC198001.1-Proboscis_monkey-Borneo	S. fuelleborni Type D	Borneo	Proboscis monkey	Nucleotide: LC198001.1	Cox1 only
LC198002.1-Proboscis_monkey-Borneo	S. fuelleborni Type D	Borneo	Proboscis monkey	Nucleotide: LC198002.1	Cox1 only
LC317016.1-LT_macaque-Borneo	S. fuelleborni Type D	Borneo	Long-tailed macaque	Nucleotide: LC317016.1	Cox1 only
LC317017.1-LT_macaque-Borneo	S. fuelleborni Type D	Borneo	Long-tailed macaque	Nucleotide: LC317017.1	Cox1 only
LC317018.1-LT_macaque-Borneo	S. fuelleborni Type D	Borneo	Long-tailed macaque	Nucleotide: LC317018.1	Cox1 only
LC317019.1-LT_macaque-Borneo	S. fuelleborni Type D	Borneo	Long-tailed macaque	Nucleotide: LC317019.1	Cox1 only
LC317022.1-LT_macaque-Borneo	S. fuelleborni Type D	Borneo	Long-tailed macaque	Nucleotide: LC317022.1	Cox1 only
LC317023.1-LT_macaque-Borneo	S. fuelleborni Type D	Borneo	Long-tailed macaque	Nucleotide: LC317023.1	Cox1 only
LC317026.1-Proboscis_monkey-Borneo	S. fuelleborni Type D	Borneo	Proboscis monkey	Nucleotide: LC317026.1	Cox1 only
LC317027.1-Proboscis_monkey-Borneo	S. fuelleborni Type D	Borneo	Proboscis monkey	Nucleotide: LC317027.1	Cox1 only
LC317029.1-Proboscis_monkey-Borneo	S. fuelleborni Type D	Borneo	Proboscis monkey	Nucleotide: LC317029.1	Cox1 only
LC317030.1-Proboscis_monkey-Borneo	S. fuelleborni Type D	Borneo	Proboscis monkey	Nucleotide: LC317030.1	Cox1 only
LC317035.1-Silvered_leaf_monkey-Borneo	S. fuelleborni Type D	Borneo	Silvered leaf monkey	Nucleotide: LC317035.1	Cox1 only
LC317036.1-Silvered_leaf_monkey-Borneo	S. fuelleborni Type D	Borneo	Silvered leaf monkey	Nucleotide: LC317036.1	Cox1 only
LC317037.1-Silvered_leaf_monkey-Borneo	S. fuelleborni Type D	Borneo	Silvered leaf monkey	Nucleotide: LC317037.1	Cox1 only
LC317038.1-Silvered_leaf_monkey-Borneo	S. fuelleborni Type D	Borneo	Silvered leaf monkey	Nucleotide: LC317038.1	Cox1 only
LC317041.1-Silvered_leaf_monkey-Borneo	S. fuelleborni Type D	Borneo	Silvered leaf monkey	Nucleotide: LC317041.1	Cox1 only
LC317043.1-Silvered_leaf_monkey-Borneo	S. fuelleborni Type D	Borneo	Silvered leaf monkey	Nucleotide: LC317043.1	Cox1 only
OL890689-Orangutan-Japan-Zoological-park-Ko_2023	S. fuelleborni Type D	Borneo	Orangutan	Nucleotide: OL890689	Cox1 only (extracted from whole Mt genome)
AB526282.1-Human-Tanzania	S. fuelleborni Type E	Tanzania	Human	Nucleoide: AB526282.1	Cox1 only
AB526283.1-Chimpanzee-Tanzania	S. fuelleborni Type E	Tanzania	Chimpanzee	Nucleoide: AB526283.1	Cox1 only
AB526284.1-Chimpanzee-Tanzania	S. fuelleborni Type E	Tanzania	Chimpanzee	Nucleoide: AB526284.1	Cox1 only
AB526285.1-Chimpanzee-Tanzania	S. fuelleborni Type E	Tanzania	Chimpanzee	Nucleoide: AB526285.1	Cox1 only
AB526286.1-Chimpanzee-Tanzania	S. fuelleborni Type E	Tanzania	Chimpanzee	Nucleoide: AB526286.1	Cox1 only
YelBaboonTanz-1-Tanzania-(_-Q-Cox1)-Hasegawa_10	S. fuelleborni Type E	Tanzania	Baboon	Nucleoide: AB526306.1	_ + Q + Cox1
AB526287.1-Chimpanzee-Gabon	S. fuelleborni Type F	Gabon	Chimpanzee	Nucleoide: AB526287.1	Cox1 only
AB526288.1-Chimpanzee-Gabon	S. fuelleborni Type F	Gabon	Chimpanzee	Nucleoide: AB526288.1	Cox1 only
AB526289.1-Gorilla-Gabon	S. fuelleborni Type F	Gabon	Gorilla	Nucleoide: AB526289.1	Cox1 only
Chimp_Ch28Str2-CAR-(_-P-Cox1)-Hasegawa_16	S. fuelleborni Type F	Central African Republic	Chimpanzee	Nucleoide: LC085507.1	_ + P + Cox1
Chimp_D450Str4-CAR-(-_K-Cox1)-Hasegawa_16	S. fuelleborni Type F	Central African Republic	Chimpanzee	Nucleoide: LC085513.1	_ + K + Cox1
Gorilla_Gor46Str1-CAR-(_-L-Cox1)-Hasegawa_16	S. fuelleborni Type F	Central African Republic	Gorilla	Nucleoide: LC085508.1	_ + L + Cox1
Gorilla_Gor46Str2-CAR-(_-L-Cox1)-Hasegawa_16	S. fuelleborni Type F	Central African Republic	Gorilla	Nucleoide: LC085509.1	_ + L + Cox1
Human_1AStr1-CAR-(_-K-Cox1)-Hasegawa_16	S. fuelleborni Type F	Central African Republic	Human	Nucleoide: LC085504.1	_ + K + Cox1
LC085501.1-Human-CAR	S. fuelleborni Type F	Central African Republic	Human	Nucleoide: LC085501.1	Cox1 only
LC085502.1-Human-CAR	S. fuelleborni Type F	Central African Republic	Human	Nucleoide: LC085502.1	Cox1 only
LC085503.1-Human-CAR	S. fuelleborni Type F	Central African Republic	Human	Nucleoide: LC085503.1	Cox1 only
LC085505.1-Human-CAR	S. fuelleborni Type F	Central African Republic	Human	Nucleoide: LC085505.1	Cox1 only
LC085506.1-Chimpanzee-CAR	S. fuelleborni Type F	Central African Republic	Chimpanzee	Nucleoide: LC085506.1	Cox1 only
OM570215.1-Rhesus_macaque-Myanmar	S. fuelleborni Type G	Myanmar	Rhesus macaque	Nucleotide: OM570215.1	Cox1 only
OM570216.1-Rhesus_macaque-Myanmar	S. fuelleborni Type G	Myanmar	Rhesus macaque	Nucleotide: OM570216.1	Cox1 only
OM570217.1-Rhesus_macaque-Myanmar	S. fuelleborni Type G	Myanmar	Rhesus macaque	Nucleotide: OM570217.1	Cox1 only
OM570218.1-Rhesus_macaque-Myanmar	S. fuelleborni Type G	Myanmar	Rhesus macaque	Nucleotide: OM570218.1	Cox1 only
OM570219.1-Rhesus_macaque-Myanmar	S. fuelleborni Type G	Myanmar	Rhesus macaque	Nucleotide: OM570219.1	Cox1 only
OM570220.1-Rhesus_macaque-Myanmar	S. fuelleborni Type G	Myanmar	Rhesus macaque	Nucleotide: OM570220.1	Cox1 only
OM570221.1-Rhesus_macaque-Myanmar	S. fuelleborni Type G	Myanmar	Rhesus macaque	Nucleotide: OM570221.1	Cox1 only
Human_OR805176_Bangladesh-(XIV-S-Cox1)-de_Ree_24	S. fuelleborni Type G	Bangladesh	Human	Nucleotide: OR805176	XIV + S + Cox1
Human_OR805181_Bangladesh-(XIV-S-Cox1)-de_Ree_24	S. fuelleborni Type G	Bangladesh	Human	Nucleotide: OR805181	XIV + S + Cox1
OL672153-Rhesus_macaque-Myanmar-Ko_2023	S. fuelleborni Type G	Myanmar	Rhesus macaque	Nucleotide: OL672153	Cox1 only (extracted from whole Mt genome)
Human_333_GuBi-Guinea-Bissau-(XII-_-Cox1)-Barratt_19	S. fuelleborni Type H	Guinea-Bissau	Human	Nucleoide: MN076442.1	XII + _ + Cox1
Vervet_monkey_1_OQ190186.1_(partial_18S_Cox1)_Richins_23	S. fuelleborni Type H	St Kitts	Vervet	Nucleotide: OQ190186	HVR-I segments B and C (segments are conserved for haps XII, XVI and XVII) + HVR-IV segments A and C (segments are conserved for haps L, T, M, O, R and P) + Cox1
Vervet_monkey_1_OQ190189.1_(partial_18S_Cox1)_Richins_23	S. fuelleborni Type H	St Kitts	Vervet	Nucleotide: OQ190187	HVR-I segments B and C (segments are conserved for haps XII, XVI and XVII) + HVR-IV segments A and C (segments are conserved for haps L, T, M, O, R and P) + Cox1
Vervet_monkey_11_OQ190189.1_(partial_18S_Cox1)_Richins_23	S. fuelleborni Type H	St Kitts	Vervet	Nucleotide: OQ190187	HVR-I segments B and C (segments are conserved for haps XII, XVI and XVII) + HVR-IV segments A and C (segments are conserved for haps L, T, M, O, R and P) + Cox1
Vervet_monkey_12_OQ190189.1_(partial_18S_Cox1)_Richins_23	S. fuelleborni Type H	St Kitts	Vervet	Nucleotide: OQ190187	HVR-I segments B and C (segments are conserved for haps XII, XVI and XVII) + HVR-IV segments A and C (segments are conserved for haps L, T, M, O, R and P) + Cox1
Vervet_monkey_13_OQ190187.1_(partial_18S_Cox1)_Richins_23	S. fuelleborni Type H	St Kitts	Vervet	Nucleotide: OQ190188	HVR-I segments B and C (segments are conserved for haps XII, XVI and XVII) + HVR-IV segments A and C (segments are conserved for haps L, T, M, O, R and P) + Cox1
Vervet_monkey_13OQ190189.1_(partial_18S_Cox1)_Richins_23	S. fuelleborni Type H	St Kitts	Vervet	Nucleotide: OQ190188	HVR-I segments B and C (segments are conserved for haps XII, XVI and XVII) + HVR-IV segments A and C (segments are conserved for haps L, T, M, O, R and P) + Cox1
Vervet_monkey_14_OQ190189.1_(partial_18S_Cox1)_Richins_23	S. fuelleborni Type H	St Kitts	Vervet	Nucleotide: OQ190184	HVR-I segments B and C (segments are conserved for haps XII, XVI and XVII) + HVR-IV segments A and C (segments are conserved for haps L, T, M, O, R and P) + Cox1
Vervet_monkey_15_OQ190187.1_(partial_18S_Cox1)_Richins_23	S. fuelleborni Type H	St Kitts	Vervet	Nucleotide: OQ190184	HVR-I segments B and C (segments are conserved for haps XII, XVI and XVII) + HVR-IV segments A and C (segments are conserved for haps L, T, M, O, R and P) + Cox1
Vervet_monkey_15_OQ190189.1_(partial_18S_Cox1)_Richins_23	S. fuelleborni Type H	St Kitts	Vervet	Nucleotide: OQ190188	HVR-I segments B and C (segments are conserved for haps XII, XVI and XVII) + HVR-IV segments A and C (segments are conserved for haps L, T, M, O, R and P) + Cox1
Vervet_monkey_16_OQ190189.1_(partial_18S_Cox1)_Richins_23	S. fuelleborni Type H	St Kitts	Vervet	Nucleotide: OQ190184	HVR-I segments B and C (segments are conserved for haps XII, XVI and XVII) + HVR-IV segments A and C (segments are conserved for haps L, T, M, O, R and P) + Cox1
Vervet_monkey_17_OQ190187.1_(partial_18S_Cox1)_Richins_23	S. fuelleborni Type H	St Kitts	Vervet	Nucleotide: OQ190184	HVR-I segments B and C (segments are conserved for haps XII, XVI and XVII) + HVR-IV segments A and C (segments are conserved for haps L, T, M, O, R and P) + Cox1
Vervet_monkey_17_OQ190188.1_(partial_18S_Cox1)_Richins_23	S. fuelleborni Type H	St Kitts	Vervet	Nucleotide: OQ190184	HVR-I segments B and C (segments are conserved for haps XII, XVI and XVII) + HVR-IV segments A and C (segments are conserved for haps L, T, M, O, R and P) + Cox1
Vervet_monkey_17_OQ190189.1_(partial_18S_Cox1)_Richins_23	S. fuelleborni Type H	St Kitts	Vervet	Nucleotide: OQ190189	HVR-I segments B and C (segments are conserved for haps XII, XVI and XVII) + HVR-IV segments A and C (segments are conserved for haps L, T, M, O, R and P) + Cox1
Vervet_monkey_18_OQ190189.1_(partial_18S_Cox1)_Richins_23	S. fuelleborni Type H	St Kitts	Vervet	Nucleotide: OQ190189	HVR-I segments B and C (segments are conserved for haps XII, XVI and XVII) + HVR-IV segments A and C (segments are conserved for haps L, T, M, O, R and P) + Cox1
Vervet_monkey_19_OQ190184.1_(partial_18S_Cox1)_Richins_23	S. fuelleborni Type H	St Kitts	Vervet	Nucleotide: OQ190189	HVR-I segments B and C (segments are conserved for haps XII, XVI and XVII) + HVR-IV segments A and C (segments are conserved for haps L, T, M, O, R and P) + Cox1
Vervet_monkey_19_OQ190189.1_(partial_18S_Cox1)_Richins_23	S. fuelleborni Type H	St Kitts	Vervet	Nucleotide: OQ190189	HVR-I segments B and C (segments are conserved for haps XII, XVI and XVII) + HVR-IV segments A and C (segments are conserved for haps L, T, M, O, R and P) + Cox1
Vervet_monkey_2_OQ190189.1_(partial_18S_Cox1)_Richins_23	S. fuelleborni Type H	St Kitts	Vervet	Nucleotide: OQ190189	HVR-I segments B and C (segments are conserved for haps XII, XVI and XVII) + HVR-IV segments A and C (segments are conserved for haps L, T, M, O, R and P) + Cox1
Vervet_monkey_20_OQ190184.1_(partial_18S_Cox1)_Richins_23	S. fuelleborni Type H	St Kitts	Vervet	Nucleotide: OQ190189	HVR-I segments B and C (segments are conserved for haps XII, XVI and XVII) + HVR-IV segments A and C (segments are conserved for haps L, T, M, O, R and P) + Cox1
Vervet_monkey_20_OQ190189.1_(partial_18S_Cox1)_Richins_23	S. fuelleborni Type H	St Kitts	Vervet	Nucleotide: OQ190189	HVR-I segments B and C (segments are conserved for haps XII, XVI and XVII) + HVR-IV segments A and C (segments are conserved for haps L, T, M, O, R and P) + Cox1
Vervet_monkey_21_OQ190189.1_(partial_18S_Cox1)_Richins_23	S. fuelleborni Type H	St Kitts	Vervet	Nucleotide: OQ190189	HVR-I segments B and C (segments are conserved for haps XII, XVI and XVII) + HVR-IV segments A and C (segments are conserved for haps L, T, M, O, R and P) + Cox1
Vervet_monkey_22_OQ190189.1_(partial_18S_Cox1)_Richins_23	S. fuelleborni Type H	St Kitts	Vervet	Nucleotide: OQ190189	HVR-I segments B and C (segments are conserved for haps XII, XVI and XVII) + HVR-IV segments A and C (segments are conserved for haps L, T, M, O, R and P) + Cox1
Vervet_monkey_23_OQ190188.1_(partial_18S_Cox1)_Richins_23	S. fuelleborni Type H	St Kitts	Vervet	Nucleotide: OQ190189	HVR-I segments B and C (segments are conserved for haps XII, XVI and XVII) + HVR-IV segments A and C (segments are conserved for haps L, T, M, O, R and P) + Cox1
Vervet_monkey_23_OQ190189.1_(partial_18S_Cox1)_Richins_23	S. fuelleborni Type H	St Kitts	Vervet	Nucleotide: OQ190184	HVR-I segments B and C (segments are conserved for haps XII, XVI and XVII) + HVR-IV segments A and C (segments are conserved for haps L, T, M, O, R and P) + Cox1
Vervet_monkey_24_OQ190189.1_(partial_18S_Cox1)_Richins_23	S. fuelleborni Type H	St Kitts	Vervet	Nucleotide: OQ190189	HVR-I segments B and C (segments are conserved for haps XII, XVI and XVII) + HVR-IV segments A and C (segments are conserved for haps L, T, M, O, R and P) + Cox1
Vervet_monkey_25_OQ190184.1_(partial_18S_Cox1)_Richins_23	S. fuelleborni Type H	St Kitts	Vervet	Nucleotide: OQ190184	HVR-I segments B and C (segments are conserved for haps XII, XVI and XVII) + HVR-IV segments A and C (segments are conserved for haps L, T, M, O, R and P) + Cox1
Vervet_monkey_25_OQ190185.1_(partial_18S_Cox1)_Richins_23	S. fuelleborni Type H	St Kitts	Vervet	Nucleotide: OQ190189	HVR-I segments B and C (segments are conserved for haps XII, XVI and XVII) + HVR-IV segments A and C (segments are conserved for haps L, T, M, O, R and P) + Cox1
Vervet_monkey_25_OQ190189.1_(partial_18S_Cox1)_Richins_23	S. fuelleborni Type H	St Kitts	Vervet	Nucleotide: OQ190189	HVR-I segments B and C (segments are conserved for haps XII, XVI and XVII) + HVR-IV segments A and C (segments are conserved for haps L, T, M, O, R and P) + Cox1
Vervet_monkey_26_OQ190184.1_(partial_18S_Cox1)_Richins_23	S. fuelleborni Type H	St Kitts	Vervet	Nucleotide: OQ190189	HVR-I segments B and C (segments are conserved for haps XII, XVI and XVII) + HVR-IV segments A and C (segments are conserved for haps L, T, M, O, R and P) + Cox1
Vervet_monkey_26_OQ190188.1_(partial_18S_Cox1)_Richins_23	S. fuelleborni Type H	St Kitts	Vervet	Nucleotide: OQ190189	HVR-I segments B and C (segments are conserved for haps XII, XVI and XVII) + HVR-IV segments A and C (segments are conserved for haps L, T, M, O, R and P) + Cox1
Vervet_monkey_26_OQ190189.1_(partial_18S_Cox1)_Richins_23	S. fuelleborni Type H	St Kitts	Vervet	Nucleotide: OQ190189	HVR-I segments B and C (segments are conserved for haps XII, XVI and XVII) + HVR-IV segments A and C (segments are conserved for haps L, T, M, O, R and P) + Cox1
Vervet_monkey_27_OQ190189.1_(partial_18S_Cox1)_Richins_23	S. fuelleborni Type H	St Kitts	Vervet	Nucleotide: OQ190185	HVR-I segments B and C (segments are conserved for haps XII, XVI and XVII) + HVR-IV segments A and C (segments are conserved for haps L, T, M, O, R and P) + Cox1
Vervet_monkey_28_OQ190189.1_(partial_18S_Cox1)_Richins_23	S. fuelleborni Type H	St Kitts	Vervet	Nucleotide: OQ190189	HVR-I segments B and C (segments are conserved for haps XII, XVI and XVII) + HVR-IV segments A and C (segments are conserved for haps L, T, M, O, R and P) + Cox1
Vervet_monkey_29_OQ190188.1_(partial_18S_Cox1)_Richins_23	S. fuelleborni Type H	St Kitts	Vervet	Nucleotide: OQ190188	HVR-I segments B and C (segments are conserved for haps XII, XVI and XVII) + HVR-IV segments A and C (segments are conserved for haps L, T, M, O, R and P) + Cox1
Vervet_monkey_29_OQ190189.1_(partial_18S_Cox1)_Richins_23	S. fuelleborni Type H	St Kitts	Vervet	Nucleotide: OQ190189	HVR-I segments B and C (segments are conserved for haps XII, XVI and XVII) + HVR-IV segments A and C (segments are conserved for haps L, T, M, O, R and P) + Cox1
Vervet_monkey_30_OQ190184.1_(partial_18S_Cox1)_Richins_23	S. fuelleborni Type H	St Kitts	Vervet	Nucleotide: OQ190189	HVR-I segments B and C (segments are conserved for haps XII, XVI and XVII) + HVR-IV segments A and C (segments are conserved for haps L, T, M, O, R and P) + Cox1
Vervet_monkey_30_OQ190187.1_(partial_18S_Cox1)_Richins_23	S. fuelleborni Type H	St Kitts	Vervet	Nucleotide: OQ190189	HVR-I segments B and C (segments are conserved for haps XII, XVI and XVII) + HVR-IV segments A and C (segments are conserved for haps L, T, M, O, R and P) + Cox1
Vervet_monkey_30_OQ190189.1_(partial_18S_Cox1)_Richins_23	S. fuelleborni Type H	St Kitts	Vervet	Nucleotide: OQ190189	HVR-I segments B and C (segments are conserved for haps XII, XVI and XVII) + HVR-IV segments A and C (segments are conserved for haps L, T, M, O, R and P) + Cox1
Vervet_monkey_31_OQ190184.1_(partial_18S_Cox1)_Richins_23	S. fuelleborni Type H	St Kitts	Vervet	Nucleotide: OQ190187	HVR-I segments B and C (segments are conserved for haps XII, XVI and XVII) + HVR-IV segments A and C (segments are conserved for haps L, T, M, O, R and P) + Cox1
Vervet_monkey_31_OQ190189.1_(partial_18S_Cox1)_Richins_23	S. fuelleborni Type H	St Kitts	Vervet	Nucleotide: OQ190189	HVR-I segments B and C (segments are conserved for haps XII, XVI and XVII) + HVR-IV segments A and C (segments are conserved for haps L, T, M, O, R and P) + Cox1
Vervet_monkey_32_OQ190189.1_(partial_18S_Cox1)_Richins_23	S. fuelleborni Type H	St Kitts	Vervet	Nucleotide: OQ190184	HVR-I segments B and C (segments are conserved for haps XII, XVI and XVII) + HVR-IV segments A and C (segments are conserved for haps L, T, M, O, R and P) + Cox1
Vervet_monkey_33_OQ190189.1_(partial_18S_Cox1)_Richins_23	S. fuelleborni Type H	St Kitts	Vervet	Nucleotide: OQ190189	HVR-I segments B and C (segments are conserved for haps XII, XVI and XVII) + HVR-IV segments A and C (segments are conserved for haps L, T, M, O, R and P) + Cox1
Vervet_monkey_34_OQ190184.1_(partial_18S_Cox1)_Richins_23	S. fuelleborni Type H	St Kitts	Vervet	Nucleotide: OQ190189	HVR-I segments B and C (segments are conserved for haps XII, XVI and XVII) + HVR-IV segments A and C (segments are conserved for haps L, T, M, O, R and P) + Cox1
Vervet_monkey_34_OQ190188.1_(partial_18S_Cox1)_Richins_23	S. fuelleborni Type H	St Kitts	Vervet	Nucleotide: OQ190189	HVR-I segments B and C (segments are conserved for haps XII, XVI and XVII) + HVR-IV segments A and C (segments are conserved for haps L, T, M, O, R and P) + Cox1
Vervet_monkey_34_OQ190189.1_(partial_18S_Cox1)_Richins_23	S. fuelleborni Type H	St Kitts	Vervet	Nucleotide: OQ190188	HVR-I segments B and C (segments are conserved for haps XII, XVI and XVII) + HVR-IV segments A and C (segments are conserved for haps L, T, M, O, R and P) + Cox1
Vervet_monkey_5_OQ190184.1_(partial_18S_Cox1)_Richins_23	S. fuelleborni Type H	St Kitts	Vervet	Nucleotide: OQ190189	HVR-I segments B and C (segments are conserved for haps XII, XVI and XVII) + HVR-IV segments A and C (segments are conserved for haps L, T, M, O, R and P) + Cox1
Vervet_monkey_5_OQ190188.1_(partial_18S_Cox1)_Richins_23	S. fuelleborni Type H	St Kitts	Vervet	Nucleotide: OQ190188	HVR-I segments B and C (segments are conserved for haps XII, XVI and XVII) + HVR-IV segments A and C (segments are conserved for haps L, T, M, O, R and P) + Cox1
Vervet_monkey_5_OQ190189.1_(partial_18S_Cox1)_Richins_23	S. fuelleborni Type H	St Kitts	Vervet	Nucleotide: OQ190189	HVR-I segments B and C (segments are conserved for haps XII, XVI and XVII) + HVR-IV segments A and C (segments are conserved for haps L, T, M, O, R and P) + Cox1
Vervet_monkey_8_OQ190189.1_(partial_18S_Cox1)_Richins_23	S. fuelleborni Type H	St Kitts	Vervet	Nucleotide: OQ190189	HVR-I segments B and C (segments are conserved for haps XII, XVI and XVII) + HVR-IV segments A and C (segments are conserved for haps L, T, M, O, R and P) + Cox1
Worm_76_(XII-U-Cox1)_Knowsley_safari_park	S. fuelleborni Type I	England	Baboon	Nucleotide: PV564809	XII + U + Cox1
Adult_01A_(XII-U-Cox1)_Knowsley_safari_park	S. fuelleborni Type I	England	Baboon	Nucleotide: PV555681	XII + U + Cox1
Adult_02A_(XII-U-Cox1)_Knowsley_safari_park	S. fuelleborni Type I	England	Baboon	Nucleotide: PV564803	XII + U + Cox1
Adult_05A_(XII-U-Cox1)_Knowsley_safari_park	S. fuelleborni Type I	England	Baboon	Nucleotide: PV564804	XII + U + Cox1
Adult_06A_(XII-U-Cox1)_Knowsley_safari_park	S. fuelleborni Type I	England	Baboon	Nucleotide: PV564805	XII + U + Cox1
Adult_07A_(XII-U-Cox1)_Knowsley_safari_park	S. fuelleborni Type I	England	Baboon	Nucleotide: PV564806	XII + U + Cox1
Adult_09A_(XII-U-Cox1)_Knowsley_safari_park	S. fuelleborni Type I	England	Baboon	Nucleotide: PV564807	XII + U + Cox1
Adult_10A_(XII-U-Cox1)_Knowsley_safari_park	S. fuelleborni Type I	England	Baboon	Nucleotide: PV564808	XII + U + Cox1
Adult_14A_(XII-U-Cox1)_Knowsley_safari_park	S. fuelleborni Type I	England	Baboon	Nucleotide: PV555680	XII + U + Cox1
OM570570.1-Francois_lutung-Japan-Zoological-park-A	S. fuelleborni Type Unassigned	Japanese zoological park	Francois' lutung	Nucleotide: OM570570.1	Cox1 only
OM570570.1-Red-shanked_Douc_Langur-Japan-Zoological-park-A	S. fuelleborni Type Unassigned	Japanese zoological park	Red-shanked Douc Langur	Nucleotide: OM570570.1	Cox1 only
OM570572.1-Siamang-Japan-Zoological-park-B	S. fuelleborni Type Unassigned	Japanese zoological park	Siamang	Nucleotide: OM570572.1	Cox1 only
OL672246-Francois_lutung-Japan-Zoological-park-Ko_2023	S. fuelleborni Type Unassigned	Japanese zoological park	Francois' lutung	Nucleotide: OL672246	Cox1 only (extracted from whole Mt genome)
OL692833-Red-shanked_Douc_Langur-Japan-park-Ko_2023	S. fuelleborni Type Unassigned	Japanese zoological park	Red-shanked Douc Langur	Nucleotide: OL692833	Cox1 only (extracted from whole Mt genome)
OL739736-Siamang-Japan-Zoological-park-Ko_2023	S. fuelleborni Type Unassigned	Japanese zoological park	Siamang	Nucleotide: OL739736	Cox1 only (extracted from whole Mt genome)
Human_1-Australia-(II-A-Cox1)-Beknazarova_19	S. stercoralis Type A	Australia	Human	Nucleotide: MK434219.1	II + A + Cox1
Human_1540_Ni-Nigeria-(II-A-Cox1)-Barratt_19	S. stercoralis Type A	Nigeria	Human	Nucleotide: MN076451.1	II + A + Cox1
Human_238_Au-Australia-(II-A-Cox1)-Barratt_19	S. stercoralis Type A	Australia	Human	Nucleotide: MN076440.1	II + A + Cox1
Human_3-Australia-(II-A-Cox1)-Beknazarova_19	S. stercoralis Type A	Australia	Human	Nucleotide: MK434218.1	II + A + Cox1
Human_308_Au-Australia-(II-A-Cox1)-Barratt_19	S. stercoralis Type A	Australia	Human	Nucleotide: MN076441.1	II + A + Cox1
Human_58_It-Italy-(III-A-Cox1)-Barratt_19	S. stercoralis Type A	Italy	Human	Nucleotide: MN076436.1	III + A + Cox1
Human_877_IvCo-Ivory_Coast-(XI-A-Cox1)-Barratt_19	S. stercoralis Type A	Ivory Coast	Human	Nucleotide: MN076450.1	XI + A + Cox1
Human_China_H175-(I-A-Cox1)-Zhou_19	S. stercoralis Type A	China	Human	Nucleotide: MK040537.1	I + A + Cox1
Human_China_H175-(III-E-Cox1)-Zhou_19	S. stercoralis Type A	China	Human	Nucleotide: MK040537.1	III + E + Cox1
Human_KHRovieng-1-Cambodia-(I_II-A-Cox1)-Jaleta_17	S. stercoralis Type A	Cambodia	Human	Nucleotide: KX226367.1	I_II + A + Cox1
Human_KHRovieng-3-Cambodia-(III-A-Cox1)-Jaleta_17	S. stercoralis Type A	Cambodia	Human	Nucleotide: KX226369.1	III + A + Cox1
Human_MA3-Thailand-(_-A-Cox1)-Thanchomnang_17	S. stercoralis Type A	Thailand	Human	Nucleotide: KY081224.1	_ + A + Cox1
Human_SsLC17-Laos-(_-A-Cox1)-Laymanivong_16	S. stercoralis Type A	Laos	Human	Nucleotide: KU962139.1	_ + A + Cox2
Human_SsLN1-Laos-(_-A-Cox1)-Laymanivong_16	S. stercoralis Type A	Laos	Human	Nucleotide: KU962157.1	_ + A + Cox3
Human_SsLS2-Laos-(_-A-Cox1)-Laymanivong_16	S. stercoralis Type A	Laos	Human	Nucleotide: KU962166.1	_ + A + Cox4
Human_SsLS27-Laos-(_-A-Cox1)-Laymanivong_16	S. stercoralis Type A	Laos	Human	Nucleotide: KU962168.1	_ + A + Cox5
Human_UD45-Thailand-(_-A-Cox1)-Thanchomnang_17	S. stercoralis Type A	Thailand	Human	Nucleotide: KY081235.1	_ + A + Cox6
Human_USA_BAL_(III_XI_A_Cox1)_Cox1_OQ190898.1	S. stercoralis Type A	USA	Human	Nucleotide: OQ190898	III_XI + A + Cox1
Dog_1101_It-Italy-(VI-A-Cox1)-Barratt_19	S. stercoralis Type A (VI-A)	Italy	Dog	Nucleotide: MN076424.1	VI + A + Cox1
Dog_A4_US_GA-USA-(VI-A-Cox1)-Barratt_19	S. stercoralis Type A (VI-A)	USA	Dog	Nucleotide: MN076426.1	VI + A + Cox1
Dog_A7_US_GA-USA-(VI-A-Cox1)-Barratt_19	S. stercoralis Type A (VI-A)	USA	Dog	Nucleotide: MN076427.1	VI + A + Cox1
Dog_Bu_US_Cl_OH-USA-(VI-A-Cox1)-Barratt_19	S. stercoralis Type A (VI-A)	USA	Dog	Nucleotide: MN076428.1	VI + A + Cox1
Human_21_17_La-Laos-(VI-_-Cox1)-Barratt_19	S. stercoralis Type A (VI-A)	Laos	Human	Nucleotide: MN076435.1	VI + _ + Cox1
NC_028624.1_5381-6922-Strongyloides_stercoralis_PV001	S. stercoralis Type A (VI-A)	USA	Reference strain	Nucleotide: NC_028624.1	Cox1 only
DogKHRovieng-11-Cambodia-(V-B-Cox1)-Jaleta_17	S. stercoralis Type B	Cambodia	Dog	Nucleotide: KX226384.1	V + B + Cox1
DogKHRovieng-4-Cambodia-(I-B-Cox1)-Jaleta_17	S. stercoralis Type B	Cambodia	Dog	Nucleotide: KX226377.1	I + B + Cox1
DogKHRovieng-5-Cambodia-(I-B-Cox1)-Jaleta_17	S. stercoralis Type B	Cambodia	Dog	Nucleotide: KX226378.1	I + B + Cox1
DogKHRovieng-6-Cambodia-(I-B-Cox1)-Jaleta_17	S. stercoralis Type B	Cambodia	Dog	Nucleotide: KX226379.1	I + B + Cox1
DogKHRovieng-7-Cambodia-(I-B-Cox1)-Jaleta_17	S. stercoralis Type B	Cambodia	Dog	Nucleotide: KX226380.1	I + B + Cox1
DogKHRovieng-8-Cambodia-(IV-B-Cox1)-Jaleta_17	S. stercoralis Type B	Cambodia	Dog	Nucleotide: KX226381.1	IV + B + Cox1
LC197946.1-Slow_loris-Borneo	Strongyloides sp. 'Loris'	Borneo	Bornean slow loris	Nucleotide: LC197946.1	Cox1 only
LC197947.1-Slow_loris-Borneo	Strongyloides sp. 'Loris'	Borneo	Bornean slow loris	Nucleotide: LC197947.1	Cox1 only
LC197948.1-Slow_loris-Borneo	Strongyloides sp. 'Loris'	Borneo	Bornean slow loris	Nucleotide: LC197948.1	Cox1 only
LC197949.1-Slow_loris-Borneo	Strongyloides sp. 'Loris'	Borneo	Bornean slow loris	Nucleotide: LC197949.1	Cox1 only
LC197950.1-Slow_loris-Borneo	Strongyloides sp. 'Loris'	Borneo	Bornean slow loris	Nucleotide: LC197950.1	Cox1 only
LC197951.1-Slow_loris-Borneo	Strongyloides sp. 'Loris'	Borneo	Bornean slow loris	Nucleotide: LC197951.1	Cox1 only
LC197952.1-Slow_loris-Borneo	Strongyloides sp. 'Loris'	Borneo	Bornean slow loris	Nucleotide: LC197952.1	Cox1 only
LC197953.1-Slow_loris-Borneo	Strongyloides sp. 'Loris'	Borneo	Bornean slow loris	Nucleotide: LC197953.1	Cox1 only
LC197954.1-Slow_loris-Borneo	Strongyloides sp. 'Loris'	Borneo	Bornean slow loris	Nucleotide: LC197954.1	Cox1 only
LC197955.1-Slow_loris-Borneo	Strongyloides sp. 'Loris'	Borneo	Bornean slow loris	Nucleotide: LC197955.1	Cox1 only
LC197956.1-Slow_loris-Borneo	Strongyloides sp. 'Loris'	Borneo	Bornean slow loris	Nucleotide: LC197956.1	Cox1 only
LC197957.1-Slow_loris-Borneo	Strongyloides sp. 'Loris'	Borneo	Bornean slow loris	Nucleotide: LC197957.1	Cox1 only
LC197958.1-Slow_loris-Borneo	Strongyloides sp. 'Loris'	Borneo	Bornean slow loris	Nucleotide: LC197958.1	Cox1 only
LC197959.1-Slow_loris-Borneo	Strongyloides sp. 'Loris'	Borneo	Bornean slow loris	Nucleotide: LC197959.1	Cox1 only
LC197960.1-Slow_loris-Borneo	Strongyloides sp. 'Loris'	Borneo	Bornean slow loris	Nucleotide: LC197960.1	Cox1 only
LC197961.1-Slow_loris-Borneo	Strongyloides sp. 'Loris'	Borneo	Bornean slow loris	Nucleotide: LC197961.1	Cox1 only
LC197962.1-Slow_loris-Borneo	Strongyloides sp. 'Loris'	Borneo	Bornean slow loris	Nucleotide: LC197962.1	Cox1 only
LC197963.1-Slow_loris-Borneo	Strongyloides sp. 'Loris'	Borneo	Bornean slow loris	Nucleotide: LC197963.1	Cox1 only
Chimp_D450Str1-CAR-(_-K-Cox1)-Hasegawa_16	Strongyloides fuelleborni	Central African Republic	Chimpanzee	Nucleoide: LC085511.1	Not clustered due to insufficient sequence data
Chimp_D450Str3-CAR-(_-K-Cox1)-Hasegawa_16	Strongyloides fuelleborni	Central African Republic	Chimpanzee	Nucleoide: LC085494.1	Not clustered due to insufficient sequence data

## Sheet: Tab B. HDS cox1 prt I1 to O1
Seq_ID	COXI_PART_A1_Hap_1_	COXI_PART_A1_Hap_2_	COXI_PART_A1_Hap_3_	COXI_PART_A2_Hap_1_	COXI_PART_A2_Hap_2_	COXI_PART_A2_Hap_3_	COXI_PART_A2_Hap_4_	COXI_PART_A3_Hap_1_	COXI_PART_A3_Hap_2_	COXI_PART_A3_Hap_3_	COXI_PART_A3_Hap_4_	COXI_PART_A3_Hap_5_	COXI_PART_A3_Hap_6_	COXI_PART_A3_Hap_7_	COXI_PART_A3_Hap_8_	COXI_PART_B1_Hap_1_	COXI_PART_B1_Hap_2_	COXI_PART_B1_Hap_3_	COXI_PART_B1_Hap_4_	COXI_PART_B2_Hap_1_	COXI_PART_B2_Hap_10_	COXI_PART_B2_Hap_11_	COXI_PART_B2_Hap_12_	COXI_PART_B2_Hap_2_	COXI_PART_B2_Hap_3_	COXI_PART_B2_Hap_4_	COXI_PART_B2_Hap_5_	COXI_PART_B2_Hap_6_	COXI_PART_B2_Hap_7_	COXI_PART_B2_Hap_8_	COXI_PART_B2_Hap_9_	COXI_PART_B3_Hap_1_	COXI_PART_B3_Hap_10_	COXI_PART_B3_Hap_11_	COXI_PART_B3_Hap_12_	COXI_PART_B3_Hap_13_	COXI_PART_B3_Hap_14_	COXI_PART_B3_Hap_15_	COXI_PART_B3_Hap_16_	COXI_PART_B3_Hap_17_	COXI_PART_B3_Hap_18_	COXI_PART_B3_Hap_19_	COXI_PART_B3_Hap_2_	COXI_PART_B3_Hap_20_	COXI_PART_B3_Hap_21_	COXI_PART_B3_Hap_22_	COXI_PART_B3_Hap_3_	COXI_PART_B3_Hap_4_	COXI_PART_B3_Hap_5_
AB526282.1-Human-Tanzania								X								X											X																			X
AB526283.1-Chimpanzee-Tanzania								X								X											X																			X
AB526284.1-Chimpanzee-Tanzania								X								X											X																			X
AB526285.1-Chimpanzee-Tanzania								X								X										X
AB526286.1-Chimpanzee-Tanzania								X								X										X
AB526287.1-Chimpanzee-Gabon													X			X									X
AB526288.1-Chimpanzee-Gabon													X			X									X
AB526289.1-Gorilla-Gabon																X									X
Adult_01A_(XII-U-Cox1)_Knowsley_safari_park
Adult_02A_(XII-U-Cox1)_Knowsley_safari_park
Adult_05A_(XII-U-Cox1)_Knowsley_safari_park
Adult_06A_(XII-U-Cox1)_Knowsley_safari_park
Adult_07A_(XII-U-Cox1)_Knowsley_safari_park
Adult_09A_(XII-U-Cox1)_Knowsley_safari_park
Adult_10A_(XII-U-Cox1)_Knowsley_safari_park
Adult_14A_(XII-U-Cox1)_Knowsley_safari_park
Chimp_Ch28Str2-CAR-(_-P-Cox1)-Hasegawa_16																X									X
Chimp_D450Str1-CAR-(_-K-Cox1)-Hasegawa_16																X									X
Chimp_D450Str3-CAR-(_-K-Cox1)-Hasegawa_16																X									X
Chimp_D450Str4-CAR-(-_K-Cox1)-Hasegawa_16																X									X
Dog_1101_It-Italy-(VI-A-Cox1)-Barratt_19
Dog_A4_US_GA-USA-(VI-A-Cox1)-Barratt_19
Dog_A7_US_GA-USA-(VI-A-Cox1)-Barratt_19
Dog_Bu_US_Cl_OH-USA-(VI-A-Cox1)-Barratt_19
DogKHRovieng-11-Cambodia-(V-B-Cox1)-Jaleta_17
DogKHRovieng-4-Cambodia-(I-B-Cox1)-Jaleta_17
DogKHRovieng-5-Cambodia-(I-B-Cox1)-Jaleta_17
DogKHRovieng-6-Cambodia-(I-B-Cox1)-Jaleta_17
DogKHRovieng-7-Cambodia-(I-B-Cox1)-Jaleta_17
DogKHRovieng-8-Cambodia-(IV-B-Cox1)-Jaleta_17
Gorilla_Gor46Str1-CAR-(_-L-Cox1)-Hasegawa_16																X									X
Gorilla_Gor46Str2-CAR-(_-L-Cox1)-Hasegawa_16																X									X
Human_1-Australia-(II-A-Cox1)-Beknazarova_19
Human_1540_Ni-Nigeria-(II-A-Cox1)-Barratt_19
Human_1AStr1-CAR-(_-K-Cox1)-Hasegawa_16																X									X
Human_21_17_La-Laos-(VI-_-Cox1)-Barratt_19
Human_238_Au-Australia-(II-A-Cox1)-Barratt_19
Human_3-Australia-(II-A-Cox1)-Beknazarova_19
Human_308_Au-Australia-(II-A-Cox1)-Barratt_19
Human_333_GuBi-Guinea-Bissau-(XII-_-Cox1)-Barratt_19
Human_5325_In-India-(_-S-Cox1)-Barratt_19
Human_58_It-Italy-(III-A-Cox1)-Barratt_19
Human_877_IvCo-Ivory_Coast-(XI-A-Cox1)-Barratt_19
Human_China_H175-(I-A-Cox1)-Zhou_19
Human_China_H175-(III-E-Cox1)-Zhou_19
Human_KHRovieng-1-Cambodia-(I_II-A-Cox1)-Jaleta_17
Human_KHRovieng-3-Cambodia-(III-A-Cox1)-Jaleta_17
Human_MA3-Thailand-(_-A-Cox1)-Thanchomnang_17										X						X					X																											X
Human_OR805174_Bangladesh-(XIV-S-Cox1)-de_Ree_24
Human_OR805175_Bangladesh-(XIV-S-Cox1)-de_Ree_24
Human_OR805176_Bangladesh-(XIV-S-Cox1)-de_Ree_24
Human_OR805177_Bangladesh-(XIV-S-Cox1)-de_Ree_24
Human_OR805178_Bangladesh-(XIV-S-Cox1)-de_Ree_24
Human_OR805179_Bangladesh-(XIV-S-Cox1)-de_Ree_24
Human_OR805180_Bangladesh-(XIV-S-Cox1)-de_Ree_24
Human_OR805181_Bangladesh-(XIV-S-Cox1)-de_Ree_24
Human_SsLC17-Laos-(_-A-Cox1)-Laymanivong_16			X				X		X							X															X												X
Human_SsLN1-Laos-(_-A-Cox1)-Laymanivong_16												X				X															X												X
Human_SsLS2-Laos-(_-A-Cox1)-Laymanivong_16			X				X			X						X															X												X
Human_SsLS27-Laos-(_-A-Cox1)-Laymanivong_16			X				X			X						X															X												X
Human_UD33-Thailand-(_-S-Cox1)-Thanchomnang_17		X		X							X							X										X
Human_UD45-Thailand-(_-A-Cox1)-Thanchomnang_17			X				X			X						X															X												X
Human_USA_BAL_(III_XI_A_Cox1)_Cox1_OQ190898.1
Human-Thailand-MT479191.1-(_-S-Cox1)_Janwan_2020	X			X							X					X												X
J_macaque_AB526290.1-Japan-(XIV-S-Cox1)-Synth											X					X									X												X
J_macaque_AB526291.1-Japan-(XIV-S-Cox1)-Synth											X					X									X												X
J_macaque_AB526292.1-Japan-(XIV-S-Cox1)-Synth											X					X									X												X
J_macaque_AB526293.1-Japan-(XIV-S-Cox1)-Synth											X					X									X												X
J_macaque_AB526294.1-Japan-(XIV-S-Cox1)-Synth											X					X									X												X
LC085501.1-Human-CAR																X									X
LC085502.1-Human-CAR																X									X
LC085503.1-Human-CAR																X									X
LC085505.1-Human-CAR																X									X
LC085506.1-Chimpanzee-CAR																X									X
LC197946.1-Slow_loris-Borneo								X								X														X		X
LC197947.1-Slow_loris-Borneo								X								X														X		X
LC197948.1-Slow_loris-Borneo								X								X														X		X
LC197949.1-Slow_loris-Borneo								X								X														X		X
LC197950.1-Slow_loris-Borneo								X								X														X		X
LC197951.1-Slow_loris-Borneo								X								X														X		X
LC197952.1-Slow_loris-Borneo								X								X														X		X
LC197953.1-Slow_loris-Borneo								X								X														X		X
LC197954.1-Slow_loris-Borneo								X								X														X		X
LC197955.1-Slow_loris-Borneo								X								X														X		X
LC197956.1-Slow_loris-Borneo								X								X														X		X
LC197957.1-Slow_loris-Borneo								X								X														X		X
LC197958.1-Slow_loris-Borneo								X								X														X		X
LC197959.1-Slow_loris-Borneo								X								X														X		X
LC197960.1-Slow_loris-Borneo								X								X														X		X
LC197961.1-Slow_loris-Borneo								X								X														X		X
LC197962.1-Slow_loris-Borneo								X								X														X		X
LC197963.1-Slow_loris-Borneo								X								X														X		X
LC197964.1-Orangutan-Borneo														X		X									X																						X
LC197965.1-Orangutan-Borneo														X		X									X																						X
LC197966.1-Orangutan-Borneo											X					X									X											X
LC197967.1-Orangutan-Borneo								X								X									X													X
LC197968.1-Orangutan-Borneo											X					X									X											X
LC197969.1-Orangutan-Borneo											X					X				X																		X
LC197971.1-Orangutan-Borneo											X					X									X									X
LC197972.1-Orangutan-Borneo											X					X									X													X
LC197973.1-Orangutan-Borneo														X		X									X																						X
LC197974.1-Orangutan-Borneo														X		X									X																						X
LC197975.1-Orangutan-Borneo											X					X								X														X
LC197976.1-Orangutan-Borneo														X		X									X																						X
LC197977.1-Orangutan-Borneo											X					X				X																		X
LC197978.1-Orangutan-Borneo											X					X									X											X
LC197979.1-Orangutan-Borneo											X					X									X													X
LC197980.1-Orangutan-Borneo											X					X									X													X
LC197981.1-Orangutan-Borneo											X					X				X																		X
LC197982.1-Orangutan-Borneo														X		X									X																						X
LC197983.1-LT_macaque-Borneo														X		X									X																						X
LC197984.1-LT_macaque-Borneo											X					X									X											X
LC197985.1-LT_macaque-Borneo											X					X									X											X
LC197986.1-LT_macaque-Borneo											X					X				X																		X
LC197987.1-LT_macaque-Borneo											X					X				X																		X
LC197988.1-LT_macaque-Borneo											X					X									X											X
LC197989.1-LT_macaque-Borneo											X							X							X											X
LC197990.1-LT_macaque-Borneo											X					X									X											X
LC197992.1-LT_macaque-Borneo											X					X				X																		X
LC197993.1-LT_macaque-Borneo											X					X				X																		X
LC197994.1-Proboscis_monkey-Borneo											X					X				X																		X
LC197995.1-Proboscis_monkey-Borneo											X					X									X											X
LC197996.1-Proboscis_monkey-Borneo											X					X									X											X
LC197997.1-Proboscis_monkey-Borneo											X					X									X											X
LC197998.1-Proboscis_monkey-Borneo								X								X									X													X
LC197999.1-Proboscis_monkey-Borneo											X					X				X																		X
LC198000.1-Proboscis_monkey-Borneo											X								X						X																						X
LC198001.1-Proboscis_monkey-Borneo											X					X				X																		X
LC198002.1-Proboscis_monkey-Borneo											X					X									X													X
LC198003.1-Proboscis_monkey-Borneo											X					X										X										X
LC317016.1-LT_macaque-Borneo											X					X									X													X
LC317017.1-LT_macaque-Borneo											X					X									X													X
LC317018.1-LT_macaque-Borneo											X					X									X													X
LC317019.1-LT_macaque-Borneo								X								X									X													X
LC317020.1-LT_macaque-Borneo														X		X									X																			X
LC317021.1-LT_macaque-Borneo								X								X									X											X
LC317022.1-LT_macaque-Borneo											X					X									X													X
LC317023.1-LT_macaque-Borneo											X					X				X																		X
LC317024.1-Proboscis_monkey-Borneo											X					X									X											X
LC317025.1-Proboscis_monkey-Borneo											X					X									X											X
LC317026.1-Proboscis_monkey-Borneo								X								X									X													X
LC317027.1-Proboscis_monkey-Borneo											X					X				X																		X
LC317028.1-Proboscis_monkey-Borneo											X								X						X																						X
LC317029.1-Proboscis_monkey-Borneo											X					X				X																		X
LC317030.1-Proboscis_monkey-Borneo											X					X									X													X
LC317031.1-Proboscis_monkey-Borneo											X					X										X										X
LC317032.1-Silvered_leaf_monkey-Borneo											X					X									X											X
LC317033.1-Silvered_leaf_monkey-Borneo											X					X									X											X
LC317034.1-Silvered_leaf_monkey-Borneo											X					X									X											X
LC317035.1-Silvered_leaf_monkey-Borneo											X					X				X																		X
LC317036.1-Silvered_leaf_monkey-Borneo											X					X									X													X
LC317037.1-Silvered_leaf_monkey-Borneo											X					X				X																		X
LC317038.1-Silvered_leaf_monkey-Borneo											X					X				X																		X
LC317039.1-Silvered_leaf_monkey-Borneo											X					X									X											X
LC317040.1-Silvered_leaf_monkey-Borneo											X					X									X											X
LC317041.1-Silvered_leaf_monkey-Borneo											X					X				X																		X
LC317042.1-Silvered_leaf_monkey-Borneo														X		X									X																						X
LC317043.1-Silvered_leaf_monkey-Borneo											X					X				X																		X
LT_macaque_MH049697.1_Thailand-(_-S-Cox1)-Thanchomnang_18	X			X							X					X							X
LT_macaque_MH049698.1_Thailand-(_-S-Cox1)-Thanchomnang_18		X		X							X					X												X
LT_macaque_MH049699.1_Thailand-(_-S-Cox1)-Thanchomnang_18	X			X							X					X												X
LT_macaque_MH049700.1_Thailand-(_-S-Cox1)-Thanchomnang_18		X		X							X					X												X
LT_macaque_MH049701.1_Thailand-(_-S-Cox1)-Thanchomnang_18	X			X							X					X												X
LT_macaque_MH049702.1_Thailand-(_-S-Cox1)-Thanchomnang_18		X		X							X					X												X
LT_macaque_MH049703.1_Thailand-(_-S-Cox1)-Thanchomnang_18	X			X							X					X							X
LT_macaque_MH049704.1_Thailand-(_-S-Cox1)-Thanchomnang_18		X		X							X					X												X
LT_macaque_MH049705.1_Thailand-(_-S-Cox1)-Thanchomnang_18	X			X							X					X							X
LT_macaque_MH049706.1_Thailand-(_-S-Cox1)-Thanchomnang_18		X		X							X							X										X
LT_macaque_MH049707.1_Thailand-(_-S-Cox1)-Thanchomnang_18	X			X							X					X												X
LT_macaque_MH049708.1_Thailand-(_-S-Cox1)-Thanchomnang_18	X			X				X								X						X
LT_macaque_MH049709.1_Thailand-(_-S-Cox1)-Thanchomnang_18		X		X							X					X												X
LT_macaque_MH049710.1_Thailand-(_-S-Cox1)-Thanchomnang_18		X		X							X					X												X
LT_macaque_MH049711.1_Thailand-(_-S-Cox1)-Thanchomnang_18		X		X							X					X												X
LT_macaque_MH049712.1_Thailand-(_-S-Cox1)-Thanchomnang_18		X		X							X					X												X
LT_macaque_MH049713.1_Thailand-(_-S-Cox1)-Thanchomnang_18	X			X							X					X												X
LT_macaque_MH049714.1_Thailand-(_-S-Cox1)-Thanchomnang_18	X			X							X					X												X
LT_macaque_MH049715.1_Thailand-(_-S-Cox1)-Thanchomnang_18	X			X							X					X												X
LT_macaque_MH049716.1_Thailand-(_-S-Cox1)-Thanchomnang_18	X			X							X					X												X
LT_macaque_MH049717.1_Thailand-(_-S-Cox1)-Thanchomnang_18	X			X							X					X												X
LT_macaque_MH049718.1_Thailand-(_-S-Cox1)-Thanchomnang_18	X			X				X								X						X
LT_macaque_MH049719.1_Thailand-(_-S-Cox1)-Thanchomnang_18		X		X							X							X										X
LT_macaque_MH049720.1_Thailand-(_-S-Cox1)-Thanchomnang_18		X		X							X					X												X
LT_macaque_MH049721.1_Thailand-(_-S-Cox1)-Thanchomnang_18	X			X							X					X												X
LT_macaque_MH049722.1_Laos-(_-S-Cox1)-Thanchomnang_18	X			X							X					X												X
LT_macaque_MH049723.1_Laos-(_-S-Cox1)-Thanchomnang_18		X		X							X					X												X
LT_macaque_MH049724.1_Laos-(_-S-Cox1)-Thanchomnang_18	X			X							X					X												X																	X
LT_macaque_MH049725.1_Laos-(_-S-Cox1)-Thanchomnang_18		X		X							X					X												X
LT_macaque_MH049726.1_Laos-(_-S-Cox1)-Thanchomnang_18		X		X				X								X												X
LT_macaque_MH049727.1_Laos-(_-S-Cox1)-Thanchomnang_18		X		X							X					X												X
LT_macaque_MH049728.1_Laos-(_-S-Cox1)-Thanchomnang_18	X			X							X					X												X
LT_macaque_MH049729.1_Laos-(_-S-Cox1)-Thanchomnang_18		X		X				X								X												X
NC_028624.1_5381-6922-Strongyloides_stercoralis_PV001			X				X			X						X															X																		X
OL505577-Rhesus_macaque-Myanmar-Ko_2023
OL672152-Japanese_macaque-Japan-Ko_2023
OL672153-Rhesus_macaque-Myanmar-Ko_2023
OL672246-Francois_lutung-Japan-Zoological-park-Ko_2023
OL692833-Red-shanked_Douc_Langur-Japan-park-Ko_2023
OL739736-Siamang-Japan-Zoological-park-Ko_2023
OL890689-Orangutan-Japan-Zoological-park-Ko_2023
OM570197.1-Rhesus_macaque-Myanmar																		X										X					X
OM570198.1-Rhesus_macaque-Myanmar																		X										X					X
OM570199.1-Rhesus_macaque-Myanmar																		X										X					X
OM570200.1-Rhesus_macaque-Myanmar																		X										X											X
OM570201.1-Rhesus_macaque-Myanmar																		X										X												X
OM570202.1-Rhesus_macaque-Myanmar																		X										X												X
OM570203.1-Rhesus_macaque-Myanmar																		X										X					X
OM570204.1-Rhesus_macaque-Myanmar																		X										X					X
OM570205.1-Rhesus_macaque-Myanmar																		X										X					X
OM570206.1-Rhesus_macaque-Myanmar																		X										X					X
OM570207.1-Rhesus_macaque-Myanmar																		X										X					X
OM570208.1-Rhesus_macaque-Myanmar																X													X
OM570209.1-Rhesus_macaque-Myanmar																		X										X
OM570210.1-Rhesus_macaque-Myanmar																		X										X
OM570211.1-Rhesus_macaque-Myanmar																X												X
OM570212.1-Rhesus_macaque-Myanmar																X												X
OM570213.1-Rhesus_macaque-Myanmar																		X										X											X
OM570214.1-Rhesus_macaque-Myanmar																		X										X											X
OM570215.1-Rhesus_macaque-Myanmar																X						X												X
OM570216.1-Rhesus_macaque-Myanmar																X						X												X
OM570217.1-Rhesus_macaque-Myanmar																X						X												X
OM570218.1-Rhesus_macaque-Myanmar																X						X											X
OM570219.1-Rhesus_macaque-Myanmar																X						X													X
OM570220.1-Rhesus_macaque-Myanmar																X				X																X
OM570221.1-Rhesus_macaque-Myanmar																X						X											X
OM570560.1-Japanese_macaque-Japan-(Miyazaki)																X									X												X
OM570561.1-Japanese_macaque-Japan-(Miyazaki)																X									X												X
OM570562.1-Japanese_macaque-Japan-(Miyazaki)																X									X												X
OM570563.1-Japanese_macaque-Japan-(Miyazaki)																X									X																X
OM570564.1-Japanese_macaque-Japan-(Miyazaki)																X										X											X
OM570565.1-Japanese_macaque-Japan-(Miyazaki)																X									X												X
OM570566.1-Japanese_macaque-Japan-(Miyazaki)																X									X												X
OM570567.1-Japanese_macaque-Japan-(Miyazaki)																X									X												X
OM570568.1-Japanese_macaque-Japan-(Miyazaki)																X									X												X
OM570569.1-Japanese_macaque-Japan-(Miyazaki)																X									X												X
OM570570.1-Francois_lutung-Japan-Zoological-park-A																	X					X																X
OM570570.1-Red-shanked_Douc_Langur-Japan-Zoological-park-A																	X					X																X
OM570571.1-Orangutan-Japan-Zoological-park-B																X									X											X
OM570572.1-Siamang-Japan-Zoological-park-B																X							X																			X
Pig-tailed_macaque-Thailand-MT479192.1-(_-S-Cox1)_Janwan_2020	X			X							X					X												X
Pig-tailed_macaque-Thailand-MT479193.1-(_-S-Cox1)_Janwan_2020	X			X							X					X													X
Pig-tailed_macaque-Thailand-MT479194.1-(_-S-Cox1)_Janwan_2020	X			X							X					X												X
Pig-tailed_macaque-Thailand-MT479195.1-(_-S-Cox1)_Janwan_2020	X			X				X								X												X
Pig-tailed_macaque-Thailand-MT479196.1-(_-S-Cox1)_Janwan_2020	X			X							X					X												X
Pig-tailed_macaque-Thailand-MT479197.1-(_-S-Cox1)_Janwan_2020	X			X							X					X												X
Pig-tailed_macaque-Thailand-MT479198.1-(_-S-Cox1)_Janwan_2020	X			X							X					X												X
Pig-tailed_macaque-Thailand-MT479199.1-(_-S-Cox1)_Janwan_2020	X			X							X					X												X
Pig-tailed_macaque-Thailand-MT479200.1-(_-S-Cox1)_Janwan_2020	X			X							X					X												X
Pig-tailed_macaque-Thailand-MT479201.1-(_-S-Cox1)_Janwan_2020	X			X							X					X												X
Pig-tailed_macaque-Thailand-MT479202.1-(_-S-Cox1)_Janwan_2020	X			X							X					X												X
Pig-tailed_macaque-Thailand-MT479203.1-(_-S-Cox1)_Janwan_2020	X			X							X					X												X
Pig-tailed_macaque-Thailand-MT479204.1-(_-S-Cox1)_Janwan_2020	X			X							X					X												X
Pig-tailed_macaque-Thailand-MT479205.1-(_-S-Cox1)_Janwan_2020	X			X							X					X						X
Pig-tailed_macaque-Thailand-MT479206.1-(_-S-Cox1)_Janwan_2020	X					X					X					X												X
Pig-tailed_macaque-Thailand-MT479207.1-(_-S-Cox1)_Janwan_2020	X					X					X					X												X
Pig-tailed_macaque-Thailand-MT479208.1-(_-S-Cox1)_Janwan_2020	X					X					X					X												X
Pig-tailed_macaque-Thailand-MT479209.1-(_-S-Cox1)_Janwan_2020	X			X							X					X												X
Pig-tailed_macaque-Thailand-MT479210.1-(_-S-Cox1)_Janwan_2020	X			X							X					X												X					X
Pig-tailed_macaque-Thailand-MT479211.1-(_-S-Cox1)_Janwan_2020	X				X										X	X												X
Pig-tailed_macaque-Thailand-MT479212.1-(_-S-Cox1)_Janwan_2020	X			X							X					X												X
Pig-tailed_macaque-Thailand-MT479213.1-(_-S-Cox1)_Janwan_2020	X			X							X					X												X
Pig-tailed_macaque-Thailand-MT479214.1-(_-S-Cox1)_Janwan_2020	X			X							X					X												X
Vervet_monkey_1_OQ190186.1_(partial_18S_Cox1)_Richins_23
Vervet_monkey_1_OQ190189.1_(partial_18S_Cox1)_Richins_23
Vervet_monkey_11_OQ190189.1_(partial_18S_Cox1)_Richins_23
Vervet_monkey_12_OQ190189.1_(partial_18S_Cox1)_Richins_23
Vervet_monkey_13_OQ190187.1_(partial_18S_Cox1)_Richins_23
Vervet_monkey_13OQ190189.1_(partial_18S_Cox1)_Richins_23
Vervet_monkey_14_OQ190189.1_(partial_18S_Cox1)_Richins_23
Vervet_monkey_15_OQ190187.1_(partial_18S_Cox1)_Richins_23
Vervet_monkey_15_OQ190189.1_(partial_18S_Cox1)_Richins_23
Vervet_monkey_16_OQ190189.1_(partial_18S_Cox1)_Richins_23
Vervet_monkey_17_OQ190187.1_(partial_18S_Cox1)_Richins_23
Vervet_monkey_17_OQ190188.1_(partial_18S_Cox1)_Richins_23
Vervet_monkey_17_OQ190189.1_(partial_18S_Cox1)_Richins_23
Vervet_monkey_18_OQ190189.1_(partial_18S_Cox1)_Richins_23
Vervet_monkey_19_OQ190184.1_(partial_18S_Cox1)_Richins_23
Vervet_monkey_19_OQ190189.1_(partial_18S_Cox1)_Richins_23
Vervet_monkey_2_OQ190189.1_(partial_18S_Cox1)_Richins_23
Vervet_monkey_20_OQ190184.1_(partial_18S_Cox1)_Richins_23
Vervet_monkey_20_OQ190189.1_(partial_18S_Cox1)_Richins_23
Vervet_monkey_21_OQ190189.1_(partial_18S_Cox1)_Richins_23
Vervet_monkey_22_OQ190189.1_(partial_18S_Cox1)_Richins_23
Vervet_monkey_23_OQ190188.1_(partial_18S_Cox1)_Richins_23
Vervet_monkey_23_OQ190189.1_(partial_18S_Cox1)_Richins_23
Vervet_monkey_24_OQ190189.1_(partial_18S_Cox1)_Richins_23
Vervet_monkey_25_OQ190184.1_(partial_18S_Cox1)_Richins_23
Vervet_monkey_25_OQ190185.1_(partial_18S_Cox1)_Richins_23
Vervet_monkey_25_OQ190189.1_(partial_18S_Cox1)_Richins_23
Vervet_monkey_26_OQ190184.1_(partial_18S_Cox1)_Richins_23
Vervet_monkey_26_OQ190188.1_(partial_18S_Cox1)_Richins_23
Vervet_monkey_26_OQ190189.1_(partial_18S_Cox1)_Richins_23
Vervet_monkey_27_OQ190189.1_(partial_18S_Cox1)_Richins_23
Vervet_monkey_28_OQ190189.1_(partial_18S_Cox1)_Richins_23
Vervet_monkey_29_OQ190188.1_(partial_18S_Cox1)_Richins_23
Vervet_monkey_29_OQ190189.1_(partial_18S_Cox1)_Richins_23
Vervet_monkey_30_OQ190184.1_(partial_18S_Cox1)_Richins_23
Vervet_monkey_30_OQ190187.1_(partial_18S_Cox1)_Richins_23
Vervet_monkey_30_OQ190189.1_(partial_18S_Cox1)_Richins_23
Vervet_monkey_31_OQ190184.1_(partial_18S_Cox1)_Richins_23
Vervet_monkey_31_OQ190189.1_(partial_18S_Cox1)_Richins_23
Vervet_monkey_32_OQ190189.1_(partial_18S_Cox1)_Richins_23
Vervet_monkey_33_OQ190189.1_(partial_18S_Cox1)_Richins_23
Vervet_monkey_34_OQ190184.1_(partial_18S_Cox1)_Richins_23
Vervet_monkey_34_OQ190188.1_(partial_18S_Cox1)_Richins_23
Vervet_monkey_34_OQ190189.1_(partial_18S_Cox1)_Richins_23
Vervet_monkey_5_OQ190184.1_(partial_18S_Cox1)_Richins_23
Vervet_monkey_5_OQ190188.1_(partial_18S_Cox1)_Richins_23
Vervet_monkey_5_OQ190189.1_(partial_18S_Cox1)_Richins_23
Vervet_monkey_8_OQ190189.1_(partial_18S_Cox1)_Richins_23
Worm_76_(XII-U-Cox1)_Knowsley_safari_park
YelBaboonTanz-1-Tanzania-(_-Q-Cox1)-Hasegawa_10								X										X								X
[truncated: 475 more columns]

## Sheet: Tab C. Mtrx cox1 prt I1 to O1
	AB526282.1-Human-Tanzania	AB526283.1-Chimpanzee-Tanzania	AB526284.1-Chimpanzee-Tanzania	AB526285.1-Chimpanzee-Tanzania	AB526286.1-Chimpanzee-Tanzania	AB526287.1-Chimpanzee-Gabon	AB526288.1-Chimpanzee-Gabon	AB526289.1-Gorilla-Gabon	Adult_01A_(XII-U-Cox1)_Knowsley_safari_park	Adult_02A_(XII-U-Cox1)_Knowsley_safari_park	Adult_05A_(XII-U-Cox1)_Knowsley_safari_park	Adult_06A_(XII-U-Cox1)_Knowsley_safari_park	Adult_07A_(XII-U-Cox1)_Knowsley_safari_park	Adult_09A_(XII-U-Cox1)_Knowsley_safari_park	Adult_10A_(XII-U-Cox1)_Knowsley_safari_park	Adult_14A_(XII-U-Cox1)_Knowsley_safari_park	Chimp_Ch28Str2-CAR-(_-P-Cox1)-Hasegawa_16	Chimp_D450Str4-CAR-(-_K-Cox1)-Hasegawa_16	Dog_1101_It-Italy-(VI-A-Cox1)-Barratt_19	Dog_A4_US_GA-USA-(VI-A-Cox1)-Barratt_19	Dog_A7_US_GA-USA-(VI-A-Cox1)-Barratt_19	Dog_Bu_US_Cl_OH-USA-(VI-A-Cox1)-Barratt_19	DogKHRovieng-11-Cambodia-(V-B-Cox1)-Jaleta_17	DogKHRovieng-4-Cambodia-(I-B-Cox1)-Jaleta_17	DogKHRovieng-5-Cambodia-(I-B-Cox1)-Jaleta_17	DogKHRovieng-6-Cambodia-(I-B-Cox1)-Jaleta_17	DogKHRovieng-7-Cambodia-(I-B-Cox1)-Jaleta_17	DogKHRovieng-8-Cambodia-(IV-B-Cox1)-Jaleta_17	Gorilla_Gor46Str1-CAR-(_-L-Cox1)-Hasegawa_16	Gorilla_Gor46Str2-CAR-(_-L-Cox1)-Hasegawa_16	Human_1-Australia-(II-A-Cox1)-Beknazarova_19	Human_1540_Ni-Nigeria-(II-A-Cox1)-Barratt_19	Human_1AStr1-CAR-(_-K-Cox1)-Hasegawa_16	Human_21_17_La-Laos-(VI-_-Cox1)-Barratt_19	Human_238_Au-Australia-(II-A-Cox1)-Barratt_19	Human_3-Australia-(II-A-Cox1)-Beknazarova_19	Human_308_Au-Australia-(II-A-Cox1)-Barratt_19	Human_333_GuBi-Guinea-Bissau-(XII-_-Cox1)-Barratt_19	Human_5325_In-India-(_-S-Cox1)-Barratt_19	Human_58_It-Italy-(III-A-Cox1)-Barratt_19	Human_877_IvCo-Ivory_Coast-(XI-A-Cox1)-Barratt_19	Human_China_H175-(I-A-Cox1)-Zhou_19	Human_China_H175-(III-E-Cox1)-Zhou_19	Human_KHRovieng-1-Cambodia-(I_II-A-Cox1)-Jaleta_17	Human_KHRovieng-3-Cambodia-(III-A-Cox1)-Jaleta_17	Human_MA3-Thailand-(_-A-Cox1)-Thanchomnang_17	Human_OR805174_Bangladesh-(XIV-S-Cox1)-de_Ree_24	Human_OR805175_Bangladesh-(XIV-S-Cox1)-de_Ree_24	Human_OR805176_Bangladesh-(XIV-S-Cox1)-de_Ree_24
AB526282.1-Human-Tanzania	0.0172646	0.142648	0.142648	0.156146	0.156146	0.702304	0.65409	0.65409	0.767827	0.831604	0.831604	0.831604	0.767792	0.831604	0.831604	0.767792	0.723659	0.647132	0.846748	0.846748	0.846748	0.846748	0.888656	0.821734	0.821734	0.821734	0.849793	0.849793	0.723659	0.723659	0.846748	0.852207	0.61775	0.846748	0.846748	0.829239	0.829239	0.630214	0.727624	0.924015	0.846676	0.924015	0.924015	0.924015	0.924015	0.92411	0.643896	0.643896	0.721575
AB526283.1-Chimpanzee-Tanzania	0.142648	0.0155912	0.105277	0.191844	0.191844	0.738002	0.689788	0.689788	0.803525	0.867302	0.867302	0.867302	0.80349	0.867302	0.867302	0.80349	0.759357	0.682831	0.846748	0.846748	0.846748	0.846748	0.888656	0.821734	0.821734	0.821734	0.849793	0.849793	0.759357	0.759357	0.846748	0.852207	0.653448	0.846748	0.846748	0.829239	0.829239	0.665912	0.763322	0.924015	0.846676	0.924015	0.924015	0.924015	0.924015	0.92411	0.679594	0.679594	0.757273
AB526284.1-Chimpanzee-Tanzania	0.142648	0.105277	0.0155906	0.191844	0.191844	0.738002	0.689788	0.689788	0.803525	0.867302	0.867302	0.867302	0.80349	0.867302	0.867302	0.80349	0.759357	0.682831	0.846748	0.846748	0.846748	0.846748	0.888656	0.821734	0.821734	0.821734	0.849793	0.849793	0.759357	0.759357	0.846748	0.852207	0.653448	0.846748	0.846748	0.829239	0.829239	0.665912	0.763322	0.924015	0.846676	0.924015	0.924015	0.924015	0.924015	0.92411	0.679594	0.679594	0.757273
AB526285.1-Chimpanzee-Tanzania	0.156146	0.191844	0.191844	0.0154976	0.105185	0.651343	0.603129	0.603129	0.767827	0.780643	0.780643	0.780643	0.767792	0.780643	0.780643	0.767792	0.672698	0.647132	0.846748	0.846748	0.846748	0.846748	0.888656	0.821734	0.821734	0.821734	0.849793	0.849793	0.672698	0.672698	0.846748	0.852207	0.666946	0.846748	0.846748	0.829239	0.829239	0.67941	0.676663	0.924015	0.846676	0.924015	0.924015	0.924015	0.924015	0.92411	0.693092	0.693092	0.77077
AB526286.1-Chimpanzee-Tanzania	0.156146	0.191844	0.191844	0.105185	0.0154969	0.651343	0.603129	0.603129	0.767827	0.780643	0.780643	0.780643	0.767792	0.780643	0.780643	0.767792	0.672698	0.647132	0.846748	0.846748	0.846748	0.846748	0.888656	0.821734	0.821734	0.821734	0.849793	0.849793	0.672698	0.672698	0.846748	0.852207	0.666946	0.846748	0.846748	0.829239	0.829239	0.67941	0.676663	0.924015	0.846676	0.924015	0.924015	0.924015	0.924015	0.92411	0.693092	0.693092	0.77077
AB526287.1-Chimpanzee-Gabon	0.702304	0.738002	0.738002	0.651343	0.651343	0.00933878	0.19356	0.19356	0.775436	0.673334	0.673334	0.673334	0.775401	0.673334	0.673334	0.775401	0.252576	0.431568	0.846748	0.846748	0.846748	0.846748	0.924015	0.908167	0.908167	0.908167	0.885151	0.885151	0.252576	0.252576	0.846748	0.869716	0.485025	0.846748	0.846748	0.846748	0.846748	0.658326	0.712022	0.924015	0.846676	0.924015	0.924015	0.924015	0.924015	0.92411	0.762571	0.762571	0.840249
AB526288.1-Chimpanzee-Gabon	0.65409	0.689788	0.689788	0.603129	0.603129	0.19356	0.00935206	0.0990412	0.775436	0.673334	0.673334	0.673334	0.775401	0.673334	0.673334	0.775401	0.252576	0.479796	0.846748	0.846748	0.846748	0.846748	0.924015	0.908167	0.908167	0.908167	0.885151	0.885151	0.252576	0.252576	0.846748	0.869716	0.485025	0.846748	0.846748	0.846748	0.846748	0.610112	0.712022	0.924015	0.846676	0.924015	0.924015	0.924015	0.924015	0.92411	0.762571	0.762571	0.840249
AB526289.1-Gorilla-Gabon	0.65409	0.689788	0.689788	0.603129	0.603129	0.19356	0.0990412	0.00935137	0.775436	0.673334	0.673334	0.673334	0.775401	0.673334	0.673334	0.775401	0.252576	0.479796	0.846748	0.846748	0.846748	0.846748	0.924015	0.908167	0.908167	0.908167	0.885151	0.885151	0.252576	0.252576	0.846748	0.869716	0.485025	0.846748	0.846748	0.846748	0.846748	0.610112	0.712022	0.924015	0.846676	0.924015	0.924015	0.924015	0.924015	0.92411	0.762571	0.762571	0.840249
Adult_01A_(XII-U-Cox1)_Knowsley_safari_park	0.767827	0.803525	0.803525	0.767827	0.767827	0.775436	0.775436	0.775436	0.0150138	0.484534	0.484534	0.484534	0.0150138	0.484534	0.484534	0.0150138	0.810813	0.640352	0.871736	0.871736	0.871736	0.871736	0.89889	0.972854	0.972854	0.972854	0.860026	0.860026	0.810813	0.810813	0.856981	0.86244	0.699494	0.84276	0.856981	0.839472	0.839472	0.556124	0.679333	0.949003	0.856909	0.934248	0.949003	0.934248	0.949003	0.934248	0.666784	0.666784	0.773367
Adult_02A_(XII-U-Cox1)_Knowsley_safari_park	0.831604	0.867302	0.867302	0.780643	0.780643	0.673334	0.673334	0.673334	0.484534	0.010637	0.0588652	0.0588652	0.484534	0.0588652	0.0588652	0.484534	0.679951	0.657861	0.922733	0.922733	0.922733	0.922733	0.967396	0.990364	0.990364	0.990364	0.928533	0.928533	0.679951	0.679951	0.907979	0.930946	0.665897	0.893757	0.907979	0.907979	0.907979	0.641353	0.760617	1	0.907906	0.985246	1	0.985246	1	0.985246	0.799029	0.799029	0.837892
Adult_05A_(XII-U-Cox1)_Knowsley_safari_park	0.831604	0.867302	0.867302	0.780643	0.780643	0.673334	0.673334	0.673334	0.484534	0.0588652	0.010637	0.010637	0.484534	0.010637	0.0588652	0.484534	0.679951	0.657861	0.922733	0.922733	0.922733	0.922733	0.967396	0.990364	0.990364	0.990364	0.928533	0.928533	0.679951	0.679951	0.907979	0.930946	0.665897	0.893757	0.907979	0.907979	0.907979	0.641353	0.760617	1	0.907906	0.985246	1	0.985246	1	0.985246	0.799029	0.799029	0.837892
Adult_06A_(XII-U-Cox1)_Knowsley_safari_park	0.831604	0.867302	0.867302	0.780643	0.780643	0.673334	0.673334	0.673334	0.484534	0.0588652	0.010637	0.010637	0.484534	0.010637	0.0588652	0.484534	0.679951	0.657861	0.922733	0.922733	0.922733	0.922733	0.967396	0.990364	0.990364	0.990364	0.928533	0.928533	0.679951	0.679951	0.907979	0.930946	0.665897	0.893757	0.907979	0.907979	0.907979	0.641353	0.760617	1	0.907906	0.985246	1	0.985246	1	0.985246	0.799029	0.799029	0.837892
Adult_07A_(XII-U-Cox1)_Knowsley_safari_park	0.767792	0.80349	0.80349	0.767792	0.767792	0.775401	0.775401	0.775401	0.0150138	0.484534	0.484534	0.484534	0.0150138	0.484534	0.484534	0.0150138	0.810813	0.640352	0.871736	0.871736	0.871736	0.871736	0.89889	0.972854	0.972854	0.972854	0.860026	0.860026	0.810813	0.810813	0.856981	0.86244	0.699494	0.84276	0.856981	0.839472	0.839472	0.556124	0.679333	0.949003	0.856909	0.934248	0.949003	0.934248	0.949003	0.934248	0.666784	0.666784	0.773367
Adult_09A_(XII-U-Cox1)_Knowsley_safari_park	0.831604	0.867302	0.867302	0.780643	0.780643	0.673334	0.673334	0.673334	0.484534	0.0588652	0.010637	0.010637	0.484534	0.010637	0.0588652	0.484534	0.679951	0.657861	0.922733	0.922733	0.922733	0.922733	0.967396	0.990364	0.990364	0.990364	0.928533	0.928533	0.679951	0.679951	0.907979	0.930946	0.665897	0.893757	0.907979	0.907979	0.907979	0.641353	0.760617	1	0.907906	0.985246	1	0.985246	1	0.985246	0.799029	0.799029	0.837892
Adult_10A_(XII-U-Cox1)_Knowsley_safari_park	0.831604	0.867302	0.867302	0.780643	0.780643	0.673334	0.673334	0.673334	0.484534	0.0588652	0.0588652	0.0588652	0.484534	0.0588652	0.010637	0.484534	0.679951	0.657861	0.922733	0.922733	0.922733	0.922733	0.967396	0.990364	0.990364	0.990364	0.928533	0.928533	0.679951	0.679951	0.907979	0.930946	0.665897	0.893757	0.907979	0.907979	0.907979	0.641353	0.760617	1	0.907906	0.985246	1	0.985246	1	0.985246	0.799029	0.799029	0.837892
Adult_14A_(XII-U-Cox1)_Knowsley_safari_park	0.767792	0.80349	0.80349	0.767792	0.767792	0.775401	0.775401	0.775401	0.0150138	0.484534	0.484534	0.484534	0.0150138	0.484534	0.484534	0.0150138	0.810813	0.640352	0.871736	0.871736	0.871736	0.871736	0.89889	0.972854	0.972854	0.972854	0.860026	0.860026	0.810813	0.810813	0.856981	0.86244	0.699494	0.84276	0.856981	0.839472	0.839472	0.556124	0.679333	0.949003	0.856909	0.934248	0.949003	0.934248	0.949003	0.934248	0.666784	0.666784	0.773367
Chimp_Ch28Str2-CAR-(_-P-Cox1)-Hasegawa_16	0.723659	0.759357	0.759357	0.672698	0.672698	0.252576	0.252576	0.252576	0.810813	0.679951	0.679951	0.679951	0.810813	0.679951	0.679951	0.810813	0.0108002	0.515208	0.875724	0.875724	0.875724	0.875724	0.935482	0.919634	0.919634	0.919634	0.935482	0.935482	0.115505	0.115505	0.875724	0.881183	0.520437	0.846748	0.875724	0.858215	0.858215	0.640817	0.71289	0.913903	0.875652	0.913903	0.913903	0.913903	0.913903	0.913999	0.797983	0.797983	0.79771
Chimp_D450Str4-CAR-(-_K-Cox1)-Hasegawa_16	0.647132	0.682831	0.682831	0.647132	0.647132	0.431568	0.479796	0.479796	0.640352	0.657861	0.657861	0.657861	0.640352	0.657861	0.657861	0.640352	0.515208	0.0162785	0.855911	0.855911	0.855911	0.855911	0.897819	0.881972	0.881972	0.881972	0.858956	0.858956	0.515208	0.515208	0.855911	0.861369	0.379423	0.826935	0.855911	0.838402	0.838402	0.500784	0.675252	0.933178	0.855839	0.933178	0.933178	0.933178	0.933178	0.933273	0.628019	0.628019	0.705698
Dog_1101_It-Italy-(VI-A-Cox1)-Barratt_19	0.846748	0.846748	0.846748	0.846748	0.846748	0.846748	0.846748	0.846748	0.871736	0.922733	0.922733	0.922733	0.871736	0.922733	0.922733	0.871736	0.875724	0.855911	0.00168683	0.142018	0.186736	0.142018	0.614931	0.631923	0.633459	0.596089	0.674354	0.645693	0.875724	0.875724	0.275958	0.44219	0.875724	0.173328	0.327415	0.398533	0.296111	0.893757	0.820408	0.310689	0.37838	0.360787	0.444548	0.319013	0.310762	0.319013	0.878015	0.878015	0.878015
Dog_A4_US_GA-USA-(VI-A-Cox1)-Barratt_19	0.846748	0.846748	0.846748	0.846748	0.846748	0.846748	0.846748	0.846748	0.871736	0.922733	0.922733	0.922733	0.871736	0.922733	0.922733	0.871736	0.875724	0.855911	0.142018	0.00168681	0.186736	0.142018	0.614931	0.631923	0.633459	0.596089	0.674354	0.645693	0.875724	0.875724	0.275958	0.44219	0.875724	0.173328	0.327415	0.398533	0.296111	0.893757	0.820408	0.310689	0.37838	0.360787	0.444548	0.319013	0.310762	0.319013	0.878015	0.878015	0.878015
Dog_A7_US_GA-USA-(VI-A-Cox1)-Barratt_19	0.846748	0.846748	0.846748	0.846748	0.846748	0.846748	0.846748	0.846748	0.871736	0.922733	0.922733	0.922733	0.871736	0.922733	0.922733	0.871736	0.875724	0.855911	0.186736	0.186736	0.000100592	0.186736	0.659649	0.631923	0.678177	0.640806	0.719072	0.690411	0.875724	0.875724	0.320676	0.486908	0.875724	0.218046	0.372133	0.443251	0.340829	0.893757	0.865126	0.355407	0.423098	0.405505	0.489266	0.363731	0.35548	0.363731	0.922733	0.922733	0.922733
Dog_Bu_US_Cl_OH-USA-(VI-A-Cox1)-Barratt_19	0.846748	0.846748	0.846748	0.846748	0.846748	0.846748	0.846748	0.846748	0.871736	0.922733	0.922733	0.922733	0.871736	0.922733	0.922733	0.871736	0.875724	0.855911	0.142018	0.142018	0.186736	0.00168677	0.614931	0.631923	0.633459	0.596089	0.674354	0.645693	0.875724	0.875724	0.275958	0.44219	0.875724	0.173328	0.327415	0.398533	0.296111	0.893757	0.820408	0.310689	0.37838	0.360787	0.444548	0.319013	0.310762	0.319013	0.878015	0.878015	0.878015
DogKHRovieng-11-Cambodia-(V-B-Cox1)-Jaleta_17	0.888656	0.888656	0.888656	0.888656	0.888656	0.924015	0.924015	0.924015	0.89889	0.967396	0.967396	0.967396	0.89889	0.967396	0.967396	0.89889	0.935482	0.897819	0.614931	0.614931	0.659649	0.614931	0.00721643	0.655565	0.621727	0.559541	0.219932	0.247564	0.935482	0.935482	0.539986	0.49448	0.917633	0.602763	0.600177	0.522477	0.522477	0.843644	0.785049	0.555576	0.539914	0.519976	0.534731	0.52886	0.555576	0.52886	0.905169	0.905169	0.86668
DogKHRovieng-4-Cambodia-(I-B-Cox1)-Jaleta_17	0.821734	0.821734	0.821734	0.821734	0.821734	0.908167	0.908167	0.908167	0.972854	0.990364	0.990364	0.990364	0.972854	0.990364	0.990364	0.972854	0.919634	0.881972	0.631923	0.631923	0.631923	0.631923	0.655565	0.00282945	0.350023	0.222321	0.686223	0.657562	0.919634	0.919634	0.674106	0.656597	0.901785	0.619756	0.674106	0.656597	0.656597	0.866612	0.852734	0.73131	0.674033	0.620274	0.691965	0.708646	0.73131	0.708646	0.934039	0.934039	0.972854
DogKHRovieng-5-Cambodia-(I-B-Cox1)-Jaleta_17	0.821734	0.821734	0.821734	0.821734	0.821734	0.908167	0.908167	0.908167	0.972854	0.990364	0.990364	0.990364	0.972854	0.990364	0.990364	0.972854	0.919634	0.881972	0.633459	0.633459	0.678177	0.633459	0.621727	0.350023	0.00441507	0.217733	0.516562	0.659098	0.919634	0.919634	0.675642	0.658133	0.901785	0.621292	0.675642	0.658133	0.658133	0.866612	0.808017	0.732846	0.675569	0.700499	0.77219	0.613727	0.732846	0.613727	0.889322	0.889322	0.928137
DogKHRovieng-6-Cambodia-(I-B-Cox1)-Jaleta_17	0.821734	0.821734	0.821734	0.821734	0.821734	0.908167	0.908167	0.908167	0.972854	0.990364	0.990364	0.990364	0.972854	0.990364	0.990364	0.972854	0.919634	0.881972	0.596089	0.596089	0.640806	0.596089	0.559541	0.222321	0.217733	0.00457459	0.493743	0.561538	0.919634	0.919634	0.578081	0.560572	0.901785	0.583921	0.638271	0.560572	0.560572	0.866612	0.808017	0.695475	0.578009	0.602938	0.67463	0.516166	0.695475	0.516166	0.889322	0.889322	0.928137
DogKHRovieng-7-Cambodia-(I-B-Cox1)-Jaleta_17	0.849793	0.849793	0.849793	0.849793	0.849793	0.885151	0.885151	0.885151	0.860026	0.928533	0.928533	0.928533	0.860026	0.928533	0.928533	0.860026	0.935482	0.858956	0.674354	0.674354	0.719072	0.674354	0.219932	0.686223	0.516562	0.493743	0.00776963	0.188795	0.935482	0.935482	0.656347	0.610841	0.878769	0.662187	0.716537	0.638838	0.638838	0.843644	0.785049	0.671937	0.656275	0.5794	0.651091	0.492628	0.671937	0.492628	0.866306	0.866306	0.86668
DogKHRovieng-8-Cambodia-(IV-B-Cox1)-Jaleta_17	0.849793	0.849793	0.849793	0.849793	0.849793	0.885151	0.885151	0.885151	0.860026	0.928533	0.928533	0.928533	0.860026	0.928533	0.928533	0.860026	0.935482	0.858956	0.645693	0.645693	0.690411	0.645693	0.247564	0.657562	0.659098	0.561538	0.188795	0.00716718	0.935482	0.935482	0.570749	0.525243	0.878769	0.633526	0.630939	0.55324	0.55324	0.843644	0.785049	0.624828	0.570677	0.589227	0.603982	0.598111	0.624828	0.598111	0.866306	0.866306	0.905169
Gorilla_Gor46Str1-CAR-(_-L-Cox1)-Hasegawa_16	0.723659	0.759357	0.759357	0.672698	0.672698	0.252576	0.252576	0.252576	0.810813	0.679951	0.679951	0.679951	0.810813	0.679951	0.679951	0.810813	0.115505	0.515208	0.875724	0.875724	0.875724	0.875724	0.935482	0.919634	0.919634	0.919634	0.935482	0.935482	0.0107987	0.0720152	0.875724	0.881183	0.520437	0.846748	0.875724	0.858215	0.858215	0.640817	0.71289	0.913903	0.875652	0.913903	0.913903	0.913903	0.913903	0.913999	0.797983	0.797983	0.79771
Gorilla_Gor46Str2-CAR-(_-L-Cox1)-Hasegawa_16	0.723659	0.759357	0.759357	0.672698	0.672698	0.252576	0.252576	0.252576	0.810813	0.679951	0.679951	0.679951	0.810813	0.679951	0.679951	0.810813	0.115505	0.515208	0.875724	0.875724	0.875724	0.875724	0.935482	0.919634	0.919634	0.919634	0.935482	0.935482	0.0720152	0.010798	0.875724	0.881183	0.520437	0.846748	0.875724	0.858215	0.858215	0.640817	0.71289	0.913903	0.875652	0.913903	0.913903	0.913903	0.913903	0.913999	0.797983	0.797983	0.79771
Human_1-Australia-(II-A-Cox1)-Beknazarova_19	0.846748	0.846748	0.846748	0.846748	0.846748	0.846748	0.846748	0.846748	0.856981	0.907979	0.907979	0.907979	0.856981	0.907979	0.907979	0.856981	0.875724	0.855911	0.275958	0.275958	0.320676	0.275958	0.539986	0.674106	0.675642	0.578081	0.656347	0.570749	0.875724	0.875724	0.00371681	0.31028	0.875724	0.307268	0.255696	0.266623	0.164201	0.879003	0.820408	0.270378	0.303435	0.342779	0.344046	0.243787	0.27045	0.243787	0.863261	0.863261	0.863261
Human_1540_Ni-Nigeria-(II-A-Cox1)-Barratt_19	0.852207	0.852207	0.852207	0.852207	0.852207	0.869716	0.869716	0.869716	0.86244	0.930946	0.930946	0.930946	0.86244	0.930946	0.930946	0.86244	0.881183	0.861369	0.44219	0.44219	0.486908	0.44219	0.49448	0.656597	0.658133	0.560572	0.610841	0.525243	0.881183	0.881183	0.31028	0.00406519	0.881183	0.4735	0.319013	0.241314	0.292771	0.884461	0.825866	0.333695	0.315788	0.355132	0.356399	0.359055	0.333767	0.359055	0.868719	0.868719	0.868719
Human_1AStr1-CAR-(_-K-Cox1)-Hasegawa_16	0.61775	0.653448	0.653448	0.666946	0.666946	0.485025	0.485025	0.485025	0.699494	0.665897	0.665897	0.665897	0.699494	0.665897	0.665897	0.699494	0.520437	0.379423	0.875724	0.875724	0.875724	0.875724	0.917633	0.901785	0.901785	0.901785	0.878769	0.878769	0.520437	0.520437	0.875724	0.881183	0.0166647	0.846748	0.875724	0.858215	0.858215	0.626995	0.746001	0.952991	0.875652	0.952991	0.952991	0.952991	0.952991	0.953086	0.649573	0.649573	0.727252
Human_21_17_La-Laos-(VI-_-Cox1)-Barratt_19	0.846748	0.846748	0.846748	0.846748	0.846748	0.846748	0.846748	0.846748	0.84276	0.893757	0.893757	0.893757	0.84276	0.893757	0.893757	0.84276	0.846748	0.826935	0.173328	0.173328	0.218046	0.173328	0.602763	0.619756	0.621292	0.583921	0.662187	0.633526	0.846748	0.846748	0.307268	0.4735	0.846748	0.00452125	0.358725	0.429843	0.327421	0.893757	0.80203	0.341999	0.40969	0.392097	0.432381	0.350323	0.342072	0.350323	0.849039	0.849039	0.849039
Human_238_Au-Australia-(II-A-Cox1)-Barratt_19	0.846748	0.846748	0.846748	0.846748	0.846748	0.846748	0.846748	0.846748	0.856981	0.907979	0.907979	0.907979	0.856981	0.907979	0.907979	0.856981	0.875724	0.855911	0.327415	0.327415	0.372133	0.327415	0.600177	0.674106	0.675642	0.638271	0.716537	0.630939	0.875724	0.875724	0.255696	0.319013	0.875724	0.358725	0.00355781	0.275356	0.275849	0.879003	0.820408	0.158571	0.312168	0.351512	0.352779	0.355435	0.158644	0.355435	0.863261	0.863261	0.863261
Human_3-Australia-(II-A-Cox1)-Beknazarova_19	0.829239	0.829239	0.829239	0.829239	0.829239	0.846748	0.846748	0.846748	0.839472	0.907979	0.907979	0.907979	0.839472	0.907979	0.907979	0.839472	0.858215	0.838402	0.398533	0.398533	0.443251	0.398533	0.522477	0.656597	0.658133	0.560572	0.638838	0.55324	0.858215	0.858215	0.266623	0.241314	0.858215	0.429843	0.275356	0.00636121	0.249114	0.861494	0.802898	0.290038	0.221167	0.260511	0.261778	0.264434	0.29011	0.264434	0.845752	0.845752	0.845752
Human_308_Au-Australia-(II-A-Cox1)-Barratt_19	0.829239	0.829239	0.829239	0.829239	0.829239	0.846748	0.846748	0.846748	0.839472	0.907979	0.907979	0.907979	0.839472	0.907979	0.907979	0.839472	0.858215	0.838402	0.296111	0.296111	0.340829	0.296111	0.522477	0.656597	0.658133	0.560572	0.638838	0.55324	0.858215	0.858215	0.164201	0.292771	0.858215	0.327421	0.275849	0.249114	0.00636068	0.861494	0.802898	0.290531	0.323588	0.362933	0.364199	0.263941	0.290603	0.263941	0.845752	0.845752	0.845752
Human_333_GuBi-Guinea-Bissau-(XII-_-Cox1)-Barratt_19	0.630214	0.665912	0.665912	0.67941	0.67941	0.658326	0.610112	0.610112	0.556124	0.641353	0.641353	0.641353	0.556124	0.641353	0.641353	0.556124	0.640817	0.500784	0.893757	0.893757	0.893757	0.893757	0.843644	0.866612	0.866612	0.866612	0.843644	0.843644	0.640817	0.640817	0.879003	0.884461	0.626995	0.893757	0.879003	0.861494	0.861494	0.0189302	0.608968	0.893685	0.879003	0.879003	0.893757	0.879003	0.893757	0.879003	0.555641	0.555641	0.62336
Human_5325_In-India-(_-S-Cox1)-Barratt_19	0.727624	0.763322	0.763322	0.676663	0.676663	0.712022	0.712022	0.712022	0.679333	0.760617	0.760617	0.760617	0.679333	0.760617	0.760617	0.679333	0.71289	0.675252	0.820408	0.820408	0.865126	0.820408	0.785049	0.852734	0.808017	0.808017	0.785049	0.785049	0.71289	0.71289	0.820408	0.825866	0.746001	0.80203	0.820408	0.802898	0.802898	0.608968	0.0235846	0.820335	0.820408	0.820408	0.820408	0.820408	0.820408	0.820503	0.28072	0.28072	0.473637
Human_58_It-Italy-(III-A-Cox1)-Barratt_19	0.924015	0.924015	0.924015	0.924015	0.924015	0.924015	0.924015	0.924015	0.949003	1	1	1	0.949003	1	1	0.949003	0.913903	0.933178	0.310689	0.310689	0.355407	0.310689	0.555576	0.73131	0.732846	0.695475	0.671937	0.624828	0.913903	0.913903	0.270378	0.333695	0.952991	0.341999	0.158571	0.290038	0.290531	0.893685	0.820335	0	0.32685	0.224277	0.194135	0.228199	0	0.228199	0.955282	0.955282	0.877706
Human_877_IvCo-Ivory_Coast-(XI-A-Cox1)-Barratt_19	0.846676	0.846676	0.846676	0.846676	0.846676	0.846676	0.846676	0.846676	0.856909	0.907906	0.907906	0.907906	0.856909	0.907906	0.907906	0.856909	0.875652	0.855839	0.37838	0.37838	0.423098	0.37838	0.539914	0.674033	0.675569	0.578009	0.656275	0.570677	0.875652	0.875652	0.303435	0.315788	0.875652	0.40969	0.312168	0.221167	0.323588	0.879003	0.820408	0.32685	0.00369439	0.240286	0.298518	0.300627	0.32685	0.300627	0.863189	0.863189	0.863189
Human_China_H175-(I-A-Cox1)-Zhou_19	0.924015	0.924015	0.924015	0.924015	0.924015	0.924015	0.924015	0.924015	0.934248	0.985246	0.985246	0.985246	0.934248	0.985246	0.985246	0.934248	0.913903	0.933178	0.360787	0.360787	0.405505	0.360787	0.519976	0.620274	0.700499	0.602938	0.5794	0.589227	0.913903	0.913903	0.342779	0.355132	0.952991	0.392097	0.351512	0.260511	0.362933	0.879003	0.820408	0.224277	0.240286	0.00208619	0.117255	0.141916	0.224277	0.141916	0.940528	0.940528	0.862951
Human_China_H175-(III-E-Cox1)-Zhou_19	0.924015	0.924015	0.924015	0.924015	0.924015	0.924015	0.924015	0.924015	0.949003	1	1	1	0.949003	1	1	0.949003	0.913903	0.933178	0.444548	0.444548	0.489266	0.444548	0.534731	0.691965	0.77219	0.67463	0.651091	0.603982	0.913903	0.913903	0.344046	0.356399	0.952991	0.432381	0.352779	0.261778	0.364199	0.893757	0.820408	0.194135	0.298518	0.117255	0.000146863	0.199867	0.194135	0.199867	0.955282	0.955282	0.877706
Human_KHRovieng-1-Cambodia-(I_II-A-Cox1)-Jaleta_17	0.924015	0.924015	0.924015	0.924015	0.924015	0.924015	0.924015	0.924015	0.934248	0.985246	0.985246	0.985246	0.934248	0.985246	0.985246	0.934248	0.913903	0.933178	0.319013	0.319013	0.363731	0.319013	0.52886	0.708646	0.613727	0.516166	0.492628	0.598111	0.913903	0.913903	0.243787	0.359055	0.952991	0.350323	0.355435	0.264434	0.263941	0.879003	0.820408	0.228199	0.300627	0.141916	0.199867	0.00203528	0.228199	0.00203528	0.940528	0.940528	0.862951
Human_KHRovieng-3-Cambodia-(III-A-Cox1)-Jaleta_17	0.924015	0.924015	0.924015	0.924015	0.924015	0.924015	0.924015	0.924015	0.949003	1	1	1	0.949003	1	1	0.949003	0.913903	0.933178	0.310762	0.310762	0.35548	0.310762	0.555576	0.73131	0.732846	0.695475	0.671937	0.624828	0.913903	0.913903	0.27045	0.333767	0.952991	0.342072	0.158644	0.29011	0.290603	0.893757	0.820408	0	0.32685	0.224277	0.194135	0.228199	0	0.228199	0.955282	0.955282	0.877706
Human_MA3-Thailand-(_-A-Cox1)-Thanchomnang_17	0.92411	0.92411	0.92411	0.92411	0.92411	0.92411	0.92411	0.92411	0.934248	0.985246	0.985246	0.985246	0.934248	0.985246	0.985246	0.934248	0.913999	0.933273	0.319013	0.319013	0.363731	0.319013	0.52886	0.708646	0.613727	0.516166	0.492628	0.598111	0.913999	0.913999	0.243787	0.359055	0.953086	0.350323	0.355435	0.264434	0.263941	0.879003	0.820503	0.228199	0.300627	0.141916	0.199867	0.00203528	0.228199	0.00203528	0.940528	0.940528	0.862951
Human_OR805174_Bangladesh-(XIV-S-Cox1)-de_Ree_24	0.643896	0.679594	0.679594	0.693092	0.693092	0.762571	0.762571	0.762571	0.666784	0.799029	0.799029	0.799029	0.666784	0.799029	0.799029	0.666784	0.797983	0.628019	0.878015	0.878015	0.922733	0.878015	0.905169	0.934039	0.889322	0.889322	0.866306	0.866306	0.797983	0.797983	0.863261	0.868719	0.649573	0.849039	0.863261	0.845752	0.845752	0.555641	0.28072	0.955282	0.863189	0.940528	0.955282	0.940528	0.955282	0.940528	0.026322	0.026322	0.296917
Human_OR805175_Bangladesh-(XIV-S-Cox1)-de_Ree_24	0.643896	0.679594	0.679594	0.693092	0.693092	0.762571	0.762571	0.762571	0.666784	0.799029	0.799029	0.799029	0.666784	0.799029	0.799029	0.666784	0.797983	0.628019	0.878015	0.878015	0.922733	0.878015	0.905169	0.934039	0.889322	0.889322	0.866306	0.866306	0.797983	0.797983	0.863261	0.868719	0.649573	0.849039	0.863261	0.845752	0.845752	0.555641	0.28072	0.955282	0.863189	0.940528	0.955282	0.940528	0.955282	0.940528	0.026322	0.026322	0.296917
Human_OR805176_Bangladesh-(XIV-S-Cox1)-de_Ree_24	0.721575	0.757273	0.757273	0.77077	0.77077	0.840249	0.840249	0.840249	0.773367	0.837892	0.837892	0.837892	0.773367	0.837892	0.837892	0.773367	0.79771	0.705698	0.878015	0.878015	0.922733	0.878015	0.86668	0.972854	0.928137	0.928137	0.86668	0.905169	0.79771	0.79771	0.863261	0.868719	0.727252	0.849039	0.863261	0.845752	0.845752	0.62336	0.473637	0.877706	0.863189	0.862951	0.877706	0.862951	0.877706	0.862951	0.296917	0.296917	0.0255254
Human_OR805177_Bangladesh-(XIV-S-Cox1)-de_Ree_24	0.749756	0.785454	0.785454	0.749756	0.749756	0.801386	0.801386	0.801386	0.684633	0.816878	0.816878	0.816878	0.684633	0.816878	0.816878	0.684633	0.836798	0.684683	0.878015	0.878015	0.922733	0.878015	0.88453	0.990704	0.945986	0.945986	0.845666	0.884155	0.836798	0.836798	0.863261	0.868719	0.755433	0.849039	0.863261	0.845752	0.845752	0.622686	0.29857	0.916793	0.863189	0.902039	0.916793	0.902039	0.916793	0.902039	0.132182	0.132182	0.325474
Human_OR805178_Bangladesh-(XIV-S-Cox1)-de_Ree_24	0.731955	0.767654	0.767654	0.731955	0.731955	0.750328	0.750328	0.750328	0.705648	0.786786	0.786786	0.786786	0.705648	0.786786	0.786786	0.705648	0.746876	0.717819	0.878015	0.878015	0.922733	0.878015	0.865802	0.894672	0.889322	0.849954	0.905169	0.905169	0.746876	0.746876	0.863261	0.868719	0.686526	0.849039	0.863261	0.845752	0.845752	0.655773	0.331657	0.955282	0.863189	0.940528	0.955282	0.940528	0.955282	0.940528	0.165318	0.165318	0.397049
Human_OR805179_Bangladesh-(XIV-S-Cox1)-de_Ree_24	0.693092	0.72879	0.72879	0.693092	0.693092	0.762571	0.762571	0.762571	0.666784	0.799029	0.799029	0.799029	0.666784	0.799029	0.799029	0.666784	0.797983	0.628019	0.878015	0.878015	0.922733	0.878015	0.905169	0.934039	0.889322	0.889322	0.866306	0.866306	0.797983	0.797983	0.863261	0.868719	0.698769	0.849039	0.863261	0.845752	0.845752	0.604836	0.28072	0.955282	0.863189	0.940528	0.955282	0.940528	0.955282	0.940528	0.138347	0.138347	0.408942
Human_OR805180_Bangladesh-(XIV-S-Cox1)-de_Ree_24	0.749756	0.785454	0.785454	0.749756	0.749756	0.801386	0.801386	0.801386	0.684633	0.816878	0.816878	0.816878	0.684633	0.816878	0.816878	0.684633	0.836798	0.684683	0.878015	0.878015	0.922733	0.878015	0.88453	0.990704	0.945986	0.945986	0.845666	0.884155	0.836798	0.836798	0.863261	0.868719	0.755433	0.849039	0.863261	0.845752	0.845752	0.622686	0.29857	0.916793	0.863189	0.902039	0.916793	0.902039	0.916793	0.902039	0.132182	0.132182	0.325474
Human_OR805181_Bangladesh-(XIV-S-Cox1)-de_Ree_24	0.68276	0.718458	0.718458	0.731955	0.731955	0.801434	0.801434	0.801434	0.773367	0.837892	0.837892	0.837892	0.773367	0.837892	0.837892	0.773367	0.758895	0.666883	0.878015	0.878015	0.922733	0.878015	0.905169	0.934039	0.889322	0.889322	0.905169	0.905169	0.758895	0.758895	0.863261	0.868719	0.688437	0.849039	0.863261	0.845752	0.845752	0.62336	0.473637	0.916195	0.863189	0.90144	0.916195	0.90144	0.916195	0.90144	0.258102	0.258102	0.0640141
Human_SsLC17-Laos-(_-A-Cox1)-Laymanivong_16	0.924015	0.924015	0.924015	0.924015	0.924015	0.924015	0.924015	0.924015	0.901994	0.952991	0.952991	0.952991	0.901994	0.952991	0.952991	0.901994	0.913903	0.933178	0.359324	0.359324	0.404042	0.359324	0.587485	0.68453	0.764755	0.727384	0.703846	0.656736	0.913903	0.913903	0.359324	0.422641	0.952991	0.390634	0.247518	0.378984	0.379477	0.846748	0.820408	0.105528	0.358759	0.177496	0.220974	0.316526	0.105528	0.316526	0.908273	0.908273	0.830697
Human_SsLN1-Laos-(_-A-Cox1)-Laymanivong_16	0.924015	0.924015	0.924015	0.924015	0.924015	0.924015	0.924015	0.924015	0.901994	0.952991	0.952991	0.952991	0.901994	0.952991	0.952991	0.901994	0.913903	0.933178	0.370944	0.370944	0.415662	0.370944	0.548141	0.723874	0.72541	0.68804	0.664502	0.617392	0.913903	0.913903	0.370944	0.383297	0.952991	0.402254	0.259138	0.33964	0.391097	0.846748	0.820408	0.117148	0.319415	0.216841	0.260319	0.277182	0.117148	0.277182	0.908273	0.908273	0.830697
Human_SsLS2-Laos-(_-A-Cox1)-Laymanivong_16	0.92411	0.92411	0.92411	0.92411	0.92411	0.92411	0.92411	0.92411	0.949003	1	1	1	0.949003	1	1	0.949003	0.913999	0.933273	0.310762	0.310762	0.35548	0.310762	0.555576	0.73131	0.732846	0.695475	0.671937	0.624828	0.913999	0.913999	0.27045	0.333767	0.953086	0.342072	0.158644	0.29011	0.290603	0.893757	0.820503	0	0.32685	0.224277	0.194135	0.228199	0	0.228199	0.955282	0.955282	0.877706
Human_SsLS27-Laos-(_-A-Cox1)-Laymanivong_16	0.92411	0.92411	0.92411	0.92411	0.92411	0.92411	0.92411	0.92411	0.949003	1	1	1	0.949003	1	1	0.949003	0.913999	0.933273	0.310762	0.310762	0.35548	0.310762	0.555576	0.73131	0.732846	0.695475	0.671937	0.624828	0.913999	0.913999	0.27045	0.333767	0.953086	0.342072	0.158644	0.29011	0.290603	0.893757	0.820503	0	0.32685	0.224277	0.194135	0.228199	0	0.228199	0.955282	0.955282	0.877706
Human_UD33-Thailand-(_-S-Cox1)-Thanchomnang_17	0.693092	0.72879	0.72879	0.642131	0.642131	0.71161	0.71161	0.71161	0.670915	0.752199	0.752199	0.752199	0.670915	0.752199	0.752199	0.670915	0.747022	0.628019	0.831006	0.831006	0.875724	0.831006	0.872915	0.901785	0.857067	0.857067	0.834051	0.834051	0.747022	0.747022	0.831006	0.836465	0.698769	0.80203	0.831006	0.813497	0.813497	0.608968	0.279982	0.908273	0.830934	0.908273	0.908273	0.908273	0.908273	0.908273	0.18676	0.18676	0.457356
Human_UD45-Thailand-(_-A-Cox1)-Thanchomnang_17	0.92411	0.92411	0.92411	0.92411	0.92411	0.92411	0.92411	0.92411	0.949003	1	1	1	0.949003	1	1	0.949003	0.913999	0.933273	0.310762	0.310762	0.35548	0.310762	0.555576	0.73131	0.732846	0.695475	0.671937	0.624828	0.913999	0.913999	0.27045	0.333767	0.953086	0.342072	0.158644	0.29011	0.290603	0.893757	0.820503	0	0.32685	0.224277	0.194135	0.228199	0	0.228199	0.955282	0.955282	0.877706
Human_USA_BAL_(III_XI_A_Cox1)_Cox1_OQ190898.1	0.846748	0.846748	0.846748	0.846748	0.846748	0.846748	0.846748	0.846748	0.847814	0.898811	0.898811	0.898811	0.847814	0.898811	0.898811	0.847814	0.875724	0.855911	0.354458	0.354458	0.399176	0.354458	0.530819	0.664938	0.666474	0.568914	0.64718	0.561581	0.875724	0.875724	0.294268	0.358078	0.875724	0.385768	0.354458	0.263457	0.314421	0.869835	0.820408	0.354458	0.243304	0.282648	0.326126	0.291532	0.354458	0.291532	0.854094	0.854094	0.854094
Human-Thailand-MT479191.1-(_-S-Cox1)_Janwan_2020	0.668628	0.704326	0.704326	0.717824	0.717824	0.833605	0.833605	0.833605	0.64758	0.760782	0.760782	0.760782	0.64758	0.760782	0.760782	0.64758	0.869017	0.699054	0.849177	0.849177	0.849177	0.849177	0.9406	0.85227	0.85227	0.85227	0.901736	0.901736	0.869017	0.869017	0.849177	0.831668	0.720608	0.820201	0.849177	0.831668	0.831668	0.630807	0.461382	0.926444	0.849104	0.926444	0.926444	0.926444	0.926444	0.926444	0.268004	0.268004	0.47369
J_macaque_AB526290.1-Japan-(XIV-S-Cox1)-Synth	0.665814	0.701512	0.701512	0.614853	0.614853	0.713126	0.713126	0.713126	0.61428	0.755202	0.755202	0.755202	0.61428	0.755202	0.755202	0.61428	0.770367	0.7023	0.884104	0.884104	0.884104	0.884104	0.890279	0.979765	0.979765	0.979765	0.851415	0.889904	0.770367	0.770367	0.86935	0.844087	0.656767	0.865727	0.86935	0.86935	0.86935	0.696249	0.491087	0.922882	0.869278	0.908128	0.922882	0.908128	0.922882	0.908128	0.44281	0.44281	0.510904
J_macaque_AB526291.1-Japan-(XIV-S-Cox1)-Synth	0.665814	0.701512	0.701512	0.614853	0.614853	0.713126	0.713126	0.713126	0.61428	0.755202	0.755202	0.755202	0.61428	0.755202	0.755202	0.61428	0.770367	0.7023	0.884104	0.884104	0.884104	0.884104	0.890279	0.979765	0.979765	0.979765	0.851415	0.889904	0.770367	0.770367	0.86935	0.844087	0.722114	0.865727	0.86935	0.86935	0.86935	0.696249	0.491087	0.922882	0.869278	0.908128	0.922882	0.908128	0.922882	0.908128	0.44281	0.44281	0.510904
J_macaque_AB526292.1-Japan-(XIV-S-Cox1)-Synth	0.665814	0.701512	0.701512	0.614853	0.614853	0.713126	0.713126	0.713126	0.61428	0.755202	0.755202	0.755202	0.61428	0.755202	0.755202	0.61428	0.770367	0.7023	0.884104	0.884104	0.884104	0.884104	0.890279	0.979765	0.979765	0.979765	0.851415	0.889904	0.770367	0.770367	0.86935	0.844087	0.722114	0.865727	0.86935	0.86935	0.86935	0.696249	0.491087	0.922882	0.869278	0.908128	0.922882	0.908128	0.922882	0.908128	0.44281	0.44281	0.510904
J_macaque_AB526293.1-Japan-(XIV-S-Cox1)-Synth	0.642847	0.678545	0.678545	0.591886	0.591886	0.690158	0.690158	0.690158	0.591313	0.732235	0.732235	0.732235	0.591313	0.732235	0.732235	0.591313	0.747399	0.679333	0.861137	0.861137	0.861137	0.861137	0.9058	0.979765	0.979765	0.979765	0.866936	0.866936	0.747399	0.747399	0.846383	0.86935	0.6338	0.84276	0.846383	0.846383	0.846383	0.673282	0.46812	0.938404	0.84631	0.923649	0.938404	0.923649	0.938404	0.923649	0.419842	0.419842	0.526426
J_macaque_AB526294.1-Japan-(XIV-S-Cox1)-Synth	0.752745	0.788443	0.788443	0.701784	0.701784	0.800057	0.800057	0.800057	0.653144	0.794066	0.794066	0.794066	0.653144	0.794066	0.794066	0.653144	0.779346	0.789231	0.834589	0.834589	0.834589	0.834589	0.890279	0.93025	0.93025	0.93025	0.890279	0.928767	0.779346	0.779346	0.819835	0.794572	0.743698	0.816212	0.819835	0.819835	0.819835	0.744317	0.539154	0.83428	0.819763	0.819525	0.83428	0.819525	0.83428	0.819525	0.52974	0.52974	0.519884
LC085501.1-Human-CAR	0.61775	0.653448	0.653448	0.666946	0.666946	0.445696	0.445696	0.445696	0.646108	0.612511	0.612511	0.612511	0.646108	0.612511	0.612511	0.646108	0.467051	0.369526	0.846748	0.846748	0.846748	0.846748	0.888656	0.872809	0.872809	0.872809	0.849793	0.849793	0.467051	0.467051	0.846748	0.852207	0.14666	0.846748	0.846748	0.829239	0.829239	0.587666	0.727624	0.924015	0.846676	0.924015	0.924015	0.924015	0.924015	0.924015	0.635516	0.635516	0.713194
LC085502.1-Human-CAR	0.61775	0.653448	0.653448	0.666946	0.666946	0.485025	0.485025	0.485025	0.685437	0.651839	0.651839	0.651839	0.685437	0.651839	0.651839	0.685437	0.50638	0.408855	0.846748	0.846748	0.846748	0.846748	0.888656	0.872809	0.872809	0.872809	0.849793	0.849793	0.50638	0.50638	0.846748	0.852207	0.107315	0.846748	0.846748	0.829239	0.829239	0.626995	0.727624	0.924015	0.846676	0.924015	0.924015	0.924015	0.924015	0.924015	0.635516	0.635516	0.713194
LC085503.1-Human-CAR	0.61775	0.653448	0.653448	0.666946	0.666946	0.485025	0.485025	0.485025	0.685437	0.651839	0.651839	0.651839	0.685437	0.651839	0.651839	0.685437	0.50638	0.408855	0.846748	0.846748	0.846748	0.846748	0.888656	0.872809	0.872809	0.872809	0.849793	0.849793	0.50638	0.50638	0.846748	0.852207	0.107315	0.846748	0.846748	0.829239	0.829239	0.626995	0.727624	0.924015	0.846676	0.924015	0.924015	0.924015	0.924015	0.924015	0.635516	0.635516	0.713194
LC085505.1-Human-CAR	0.61775	0.653448	0.653448	0.666946	0.666946	0.485025	0.485025	0.485025	0.685437	0.651839	0.651839	0.651839	0.685437	0.651839	0.651839	0.685437	0.50638	0.408855	0.846748	0.846748	0.846748	0.846748	0.888656	0.872809	0.872809	0.872809	0.849793	0.849793	0.50638	0.50638	0.846748	0.852207	0.107315	0.846748	0.846748	0.829239	0.829239	0.626995	0.727624	0.924015	0.846676	0.924015	0.924015	0.924015	0.924015	0.924015	0.635516	0.635516	0.713194
LC085506.1-Chimpanzee-CAR	0.723659	0.759357	0.759357	0.672698	0.672698	0.252576	0.252576	0.252576	0.796756	0.665893	0.665893	0.665893	0.796756	0.665893	0.665893	0.796756	0.101447	0.50115	0.846748	0.846748	0.846748	0.846748	0.906506	0.890658	0.890658	0.890658	0.906506	0.906506	0.101447	0.101447	0.846748	0.852207	0.50638	0.846748	0.846748	0.829239	0.829239	0.640817	0.694513	0.884927	0.846676	0.884927	0.884927	0.884927	0.884927	0.884927	0.783925	0.783925	0.783653
LC197946.1-Slow_loris-Borneo	0.863557	0.863557	0.863557	0.863557	0.863557	0.898915	0.898915	0.898915	0.864608	0.929133	0.929133	0.929133	0.864608	0.929133	0.929133	0.864608	0.881406	0.843743	0.869716	0.869716	0.869716	0.869716	0.816617	0.876807	0.876807	0.816617	0.816617	0.816617	0.881406	0.881406	0.809526	0.766754	0.863557	0.869716	0.869716	0.741053	0.792016	0.78629	0.701621	0.912165	0.758489	0.801011	0.801011	0.801011	0.912165	0.801011	0.778888	0.778888	0.778888
LC197947.1-Slow_loris-Borneo	0.863557	0.863557	0.863557	0.863557	0.863557	0.898915	0.898915	0.898915	0.864608	0.929133	0.929133	0.929133	0.864608	0.929133	0.929133	0.864608	0.881406	0.843743	0.869716	0.869716	0.869716	0.869716	0.816617	0.876807	0.876807	0.816617	0.816617	0.816617	0.881406	0.881406	0.809526	0.766754	0.863557	0.869716	0.869716	0.741053	0.792016	0.78629	0.701621	0.912165	0.758489	0.801011	0.801011	0.801011	0.912165	0.801011	0.778888	0.778888	0.778888
LC197948.1-Slow_loris-Borneo	0.863557	0.863557	0.863557	0.863557	0.863557	0.898915	0.898915	0.898915	0.864608	0.929133	0.929133	0.929133	0.864608	0.929133	0.929133	0.864608	0.881406	0.843743	0.869716	0.869716	0.869716	0.869716	0.816617	0.876807	0.876807	0.816617	0.816617	0.816617	0.881406	0.881406	0.809526	0.766754	0.863557	0.869716	0.869716	0.741053	0.792016	0.78629	0.701621	0.912165	0.758489	0.801011	0.801011	0.801011	0.912165	0.801011	0.778888	0.778888	0.778888
LC197949.1-Slow_loris-Borneo	0.863557	0.863557	0.863557	0.863557	0.863557	0.898915	0.898915	0.898915	0.864608	0.929133	0.929133	0.929133	0.864608	0.929133	0.929133	0.864608	0.881406	0.843743	0.869716	0.869716	0.869716	0.869716	0.816617	0.876807	0.876807	0.816617	0.816617	0.816617	0.881406	0.881406	0.809526	0.766754	0.863557	0.869716	0.869716	0.741053	0.792016	0.78629	0.701621	0.912165	0.758489	0.801011	0.801011	0.801011	0.912165	0.801011	0.778888	0.778888	0.778888
LC197950.1-Slow_loris-Borneo	0.863557	0.863557	0.863557	0.863557	0.863557	0.898915	0.898915	0.898915	0.864608	0.929133	0.929133	0.929133	0.864608	0.929133	0.929133	0.864608	0.881406	0.843743	0.869716	0.869716	0.869716	0.869716	0.816617	0.876807	0.876807	0.816617	0.816617	0.816617	0.881406	0.881406	0.809526	0.766754	0.863557	0.869716	0.869716	0.741053	0.792016	0.78629	0.701621	0.912165	0.758489	0.801011	0.801011	0.801011	0.912165	0.801011	0.778888	0.778888	0.778888
LC197951.1-Slow_loris-Borneo	0.863557	0.863557	0.863557	0.863557	0.863557	0.898915	0.898915	0.898915	0.864608	0.929133	0.929133	0.929133	0.864608	0.929133	0.929133	0.864608	0.881406	0.843743	0.869716	0.869716	0.869716	0.869716	0.816617	0.876807	0.876807	0.816617	0.816617	0.816617	0.881406	0.881406	0.809526	0.766754	0.863557	0.869716	0.869716	0.741053	0.792016	0.78629	0.701621	0.912165	0.758489	0.801011	0.801011	0.801011	0.912165	0.801011	0.778888	0.778888	0.778888
LC197952.1-Slow_loris-Borneo	0.863557	0.863557	0.863557	0.863557	0.863557	0.898915	0.898915	0.898915	0.864608	0.929133	0.929133	0.929133	0.864608	0.929133	0.929133	0.864608	0.881406	0.843743	0.869716	0.869716	0.869716	0.869716	0.816617	0.876807	0.876807	0.816617	0.816617	0.816617	0.881406	0.881406	0.809526	0.766754	0.863557	0.869716	0.869716	0.741053	0.792016	0.78629	0.701621	0.912165	0.758489	0.801011	0.801011	0.801011	0.912165	0.801011	0.778888	0.778888	0.778888
LC197953.1-Slow_loris-Borneo	0.863557	0.863557	0.863557	0.863557	0.863557	0.898915	0.898915	0.898915	0.864608	0.929133	0.929133	0.929133	0.864608	0.929133	0.929133	0.864608	0.881406	0.843743	0.869716	0.869716	0.869716	0.869716	0.816617	0.876807	0.876807	0.816617	0.816617	0.816617	0.881406	0.881406	0.809526	0.766754	0.863557	0.869716	0.869716	0.741053	0.792016	0.78629	0.701621	0.912165	0.758489	0.801011	0.801011	0.801011	0.912165	0.801011	0.778888	0.778888	0.778888
LC197954.1-Slow_loris-Borneo	0.863557	0.863557	0.863557	0.863557	0.863557	0.898915	0.898915	0.898915	0.864608	0.929133	0.929133	0.929133	0.864608	0.929133	0.929133	0.864608	0.881406	0.843743	0.869716	0.869716	0.869716	0.869716	0.816617	0.876807	0.876807	0.816617	0.816617	0.816617	0.881406	0.881406	0.809526	0.766754	0.863557	0.869716	0.869716	0.741053	0.792016	0.78629	0.701621	0.912165	0.758489	0.801011	0.801011	0.801011	0.912165	0.801011	0.778888	0.778888	0.778888
LC197955.1-Slow_loris-Borneo	0.863557	0.863557	0.863557	0.863557	0.863557	0.898915	0.898915	0.898915	0.864608	0.929133	0.929133	0.929133	0.864608	0.929133	0.929133	0.864608	0.881406	0.843743	0.869716	0.869716	0.869716	0.869716	0.816617	0.876807	0.876807	0.816617	0.816617	0.816617	0.881406	0.881406	0.809526	0.766754	0.863557	0.869716	0.869716	0.741053	0.792016	0.78629	0.701621	0.912165	0.758489	0.801011	0.801011	0.801011	0.912165	0.801011	0.778888	0.778888	0.778888
LC197956.1-Slow_loris-Borneo	0.863557	0.863557	0.863557	0.863557	0.863557	0.898915	0.898915	0.898915	0.864608	0.929133	0.929133	0.929133	0.864608	0.929133	0.929133	0.864608	0.881406	0.843743	0.869716	0.869716	0.869716	0.869716	0.816617	0.876807	0.876807	0.816617	0.816617	0.816617	0.881406	0.881406	0.809526	0.766754	0.863557	0.869716	0.869716	0.741053	0.792016	0.78629	0.701621	0.912165	0.758489	0.801011	0.801011	0.801011	0.912165	0.801011	0.778888	0.778888	0.778888
LC197957.1-Slow_loris-Borneo	0.863557	0.863557	0.863557	0.863557	0.863557	0.898915	0.898915	0.898915	0.864608	0.929133	0.929133	0.929133	0.864608	0.929133	0.929133	0.864608	0.881406	0.843743	0.869716	0.869716	0.869716	0.869716	0.816617	0.876807	0.876807	0.816617	0.816617	0.816617	0.881406	0.881406	0.809526	0.766754	0.863557	0.869716	0.869716	0.741053	0.792016	0.78629	0.701621	0.912165	0.758489	0.801011	0.801011	0.801011	0.912165	0.801011	0.778888	0.778888	0.778888
LC197958.1-Slow_loris-Borneo	0.863557	0.863557	0.863557	0.863557	0.863557	0.898915	0.898915	0.898915	0.864608	0.929133	0.929133	0.929133	0.864608	0.929133	0.929133	0.864608	0.881406	0.843743	0.869716	0.869716	0.869716	0.869716	0.816617	0.876807	0.876807	0.816617	0.816617	0.816617	0.881406	0.881406	0.809526	0.766754	0.863557	0.869716	0.869716	0.741053	0.792016	0.78629	0.701621	0.912165	0.758489	0.801011	0.801011	0.801011	0.912165	0.801011	0.778888	0.778888	0.778888
LC197959.1-Slow_loris-Borneo	0.863557	0.863557	0.863557	0.863557	0.863557	0.898915	0.898915	0.898915	0.864608	0.929133	0.929133	0.929133	0.864608	0.929133	0.929133	0.864608	0.881406	0.843743	0.869716	0.869716	0.869716	0.869716	0.816617	0.876807	0.876807	0.816617	0.816617	0.816617	0.881406	0.881406	0.809526	0.766754	0.863557	0.869716	0.869716	0.741053	0.792016	0.78629	0.701621	0.912165	0.758489	0.801011	0.801011	0.801011	0.912165	0.801011	0.778888	0.778888	0.778888
LC197960.1-Slow_loris-Borneo	0.863557	0.863557	0.863557	0.863557	0.863557	0.898915	0.898915	0.898915	0.864608	0.929133	0.929133	0.929133	0.864608	0.929133	0.929133	0.864608	0.881406	0.843743	0.869716	0.869716	0.869716	0.869716	0.816617	0.876807	0.876807	0.816617	0.816617	0.816617	0.881406	0.881406	0.809526	0.766754	0.863557	0.869716	0.869716	0.741053	0.792016	0.78629	0.701621	0.912165	0.758489	0.801011	0.801011	0.801011	0.912165	0.801011	0.778888	0.778888	0.778888
LC197961.1-Slow_loris-Borneo	0.863557	0.863557	0.863557	0.863557	0.863557	0.898915	0.898915	0.898915	0.864608	0.929133	0.929133	0.929133	0.864608	0.929133	0.929133	0.864608	0.881406	0.843743	0.869716	0.869716	0.869716	0.869716	0.816617	0.876807	0.876807	0.816617	0.816617	0.816617	0.881406	0.881406	0.809526	0.766754	0.863557	0.869716	0.869716	0.741053	0.792016	0.78629	0.701621	0.912165	0.758489	0.801011	0.801011	0.801011	0.912165	0.801011	0.778888	0.778888	0.778888
LC197962.1-Slow_loris-Borneo	0.863557	0.863557	0.863557	0.863557	0.863557	0.898915	0.898915	0.898915	0.864608	0.929133	0.929133	0.929133	0.864608	0.929133	0.929133	0.864608	0.881406	0.843743	0.869716	0.869716	0.869716	0.869716	0.816617	0.876807	0.876807	0.816617	0.816617	0.816617	0.881406	0.881406	0.809526	0.766754	0.863557	0.869716	0.869716	0.741053	0.792016	0.78629	0.701621	0.912165	0.758489	0.801011	0.801011	0.801011	0.912165	0.801011	0.778888	0.778888	0.778888
LC197963.1-Slow_loris-Borneo	0.863557	0.863557	0.863557	0.863557	0.863557	0.898915	0.898915	0.898915	0.864608	0.929133	0.929133	0.929133	0.864608	0.929133	0.929133	0.864608	0.881406	0.843743	0.869716	0.869716	0.869716	0.869716	0.816617	0.876807	0.876807	0.816617	0.816617	0.816617	0.881406	0.881406	0.809526	0.766754	0.863557	0.869716	0.869716	0.741053	0.792016	0.78629	0.701621	0.912165	0.758489	0.801011	0.801011	0.801011	0.912165	0.801011	0.778888	0.778888	0.778888
LC197964.1-Orangutan-Borneo	0.793738	0.829436	0.829436	0.793738	0.793738	0.863217	0.863217	0.863217	0.667692	0.850934	0.850934	0.850934	0.667692	0.850934	0.850934	0.667692	0.80662	0.765544	0.774	0.774	0.818718	0.774	0.71723	0.911624	0.866906	0.806716	0.71723	0.755718	0.80662	0.80662	0.71381	0.671038	0.785358	0.774	0.774	0.696301	0.696301	0.682872	0.503263	0.773691	0.713738	0.713501	0.713501	0.713501	0.773691	0.713501	0.441079	0.441079	0.431223
LC197965.1-Orangutan-Borneo	0.793738	0.829436	0.829436	0.793738	0.793738	0.863217	0.863217	0.863217	0.667692	0.850934	0.850934	0.850934	0.667692	0.850934	0.850934	0.667692	0.80662	0.765544	0.774	0.774	0.818718	0.774	0.71723	0.911624	0.866906	0.806716	0.71723	0.755718	0.80662	0.80662	0.71381	0.671038	0.785358	0.774	0.774	0.696301	0.696301	0.682872	0.503263	0.773691	0.713738	0.713501	0.713501	0.713501	0.773691	0.713501	0.441079	0.441079	0.431223
LC197966.1-Orangutan-Borneo	0.696827	0.696827	0.696827	0.746022	0.746022	0.841225	0.841225	0.841225	0.806917	0.871442	0.871442	0.871442	0.806917	0.871442	0.871442	0.806917	0.784628	0.786053	0.80203	0.80203	0.846748	0.80203	0.74526	0.860549	0.815831	0.755641	0.74526	0.783749	0.784628	0.784628	0.74184	0.747299	0.75667	0.80203	0.80203	0.724331	0.724331	0.714127	0.518805	0.801721	0.741768	0.741531	0.741531	0.741531	0.801721	0.741531	0.546876	0.546876	0.534208
LC197967.1-Orangutan-Borneo	0.651662	0.651662	0.651662	0.700858	0.700858	0.864192	0.864192	0.864192	0.829885	0.89441	0.89441	0.89441	0.829885	0.89441	0.89441	0.829885	0.807595	0.80902	0.824998	0.824998	0.869716	0.824998	0.768227	0.860549	0.815831	0.755641	0.768227	0.806716	0.807595	0.807595	0.764808	0.722036	0.779638	0.824998	0.824998	0.747299	0.747299	0.737094	0.541772	0.824688	0.764735	0.764498	0.764498	0.764498	0.824688	0.764498	0.569843	0.569843	0.557176
LC197968.1-Orangutan-Borneo	0.696827	0.696827	0.696827	0.746022	0.746022	0.841225	0.841225	0.841225	0.806917	0.871442	0.871442	0.871442	0.806917	0.871442	0.871442	0.806917	0.784628	0.786053	0.80203	0.80203	0.846748	0.80203	0.74526	0.860549	0.815831	0.755641	0.74526	0.783749	0.784628	0.784628	0.74184	0.747299	0.75667	0.80203	0.80203	0.724331	0.724331	0.714127	0.518805	0.801721	0.741768	0.741531	0.741531	0.741531	0.801721	0.741531	0.546876	0.546876	0.534208
LC197969.1-Orangutan-Borneo	0.628695	0.628695	0.628695	0.677891	0.677891	0.841225	0.841225	0.841225	0.853933	0.871442	0.871442	0.871442	0.853933	0.871442	0.871442	0.853933	0.784628	0.786053	0.80203	0.80203	0.846748	0.80203	0.74526	0.860549	0.815831	0.755641	0.74526	0.783749	0.784628	0.784628	0.74184	0.747299	0.708444	0.80203	0.80203	0.724331	0.724331	0.714127	0.565821	0.801721	0.741768	0.741531	0.741531	0.741531	0.801721	0.741531	0.593892	0.593892	0.581224
LC197971.1-Orangutan-Borneo	0.696827	0.696827	0.696827	0.746022	0.746022	0.841225	0.841225	0.841225	0.806917	0.871442	0.871442	0.871442	0.806917	0.871442	0.871442	0.806917	0.784628	0.786053	0.80203	0.80203	0.846748	0.80203	0.74526	0.860549	0.815831	0.755641	0.74526	0.783749	0.784628	0.784628	0.74184	0.747299	0.75667	0.80203	0.80203	0.724331	0.724331	0.714127	0.518805	0.801721	0.741768	0.741531	0.741531	0.741531	0.801721	0.741531	0.546876	0.546876	0.534208
LC197972.1-Orangutan-Borneo	0.696827	0.696827	0.696827	0.746022	0.746022	0.841225	0.841225	0.841225	0.786213	0.871442	0.871442	0.871442	0.786213	0.871442	0.871442	0.786213	0.784628	0.786053	0.80203	0.80203	0.846748	0.80203	0.74526	0.860549	0.815831	0.755641	0.74526	0.783749	0.784628	0.784628	0.74184	0.747299	0.708444	0.80203	0.80203	0.724331	0.724331	0.646407	0.498101	0.801721	0.741768	0.741531	0.741531	0.741531	0.801721	0.741531	0.526172	0.526172	0.581224
LC197973.1-Orangutan-Borneo	0.793738	0.829436	0.829436	0.793738	0.793738	0.863217	0.863217	0.863217	0.667692	0.850934	0.850934	0.850934	0.667692	0.850934	0.850934	0.667692	0.80662	0.765544	0.774	0.774	0.818718	0.774	0.71723	0.911624	0.866906	0.806716	0.71723	0.755718	0.80662	0.80662	0.71381	0.671038	0.785358	0.774	0.774	0.696301	0.696301	0.682872	0.503263	0.773691	0.713738	0.713501	0.713501	0.713501	0.773691	0.713501	0.441079	0.441079	0.431223
LC197974.1-Orangutan-Borneo	0.793738	0.829436	0.829436	0.793738	0.793738	0.863217	0.863217	0.863217	0.667692	0.850934	0.850934	0.850934	0.667692	0.850934	0.850934	0.667692	0.80662	0.765544	0.774	0.774	0.818718	0.774	0.71723	0.911624	0.866906	0.806716	0.71723	0.755718	0.80662	0.80662	0.71381	0.671038	0.785358	0.774	0.774	0.696301	0.696301	0.682872	0.503263	0.773691	0.713738	0.713501	0.713501	0.713501	0.773691	0.713501	0.441079	0.441079	0.431223
LC197975.1-Orangutan-Borneo	0.628695	0.628695	0.628695	0.677891	0.677891	0.841225	0.841225	0.841225	0.853933	0.871442	0.871442	0.871442	0.853933	0.871442	0.871442	0.853933	0.784628	0.786053	0.80203	0.80203	0.846748	0.80203	0.74526	0.860549	0.815831	0.755641	0.74526	0.783749	0.784628	0.784628	0.74184	0.747299	0.708444	0.80203	0.80203	0.724331	0.724331	0.714127	0.565821	0.801721	0.741768	0.741531	0.741531	0.741531	0.801721	0.741531	0.593892	0.593892	0.581224
LC197976.1-Orangutan-Borneo	0.793738	0.829436	0.829436	0.793738	0.793738	0.863217	0.863217	0.863217	0.667692	0.850934	0.850934	0.850934	0.667692	0.850934	0.850934	0.667692	0.80662	0.765544	0.774	0.774	0.818718	0.774	0.71723	0.911624	0.866906	0.806716	0.71723	0.755718	0.80662	0.80662	0.71381	0.671038	0.785358	0.774	0.774	0.696301	0.696301	0.682872	0.503263	0.773691	0.713738	0.713501	0.713501	0.713501	0.773691	0.713501	0.441079	0.441079	0.431223
LC197977.1-Orangutan-Borneo	0.628695	0.628695	0.628695	0.677891	0.677891	0.841225	0.841225	0.841225	0.853933	0.871442	0.871442	0.871442	0.853933	0.871442	0.871442	0.853933	0.784628	0.786053	0.80203	0.80203	0.846748	0.80203	0.74526	0.860549	0.815831	0.755641	0.74526	0.783749	0.784628	0.784628	0.74184	0.747299	0.708444	0.80203	0.80203	0.724331	0.724331	0.714127	0.565821	0.801721	0.741768	0.741531	0.741531	0.741531	0.801721	0.741531	0.593892	0.593892	0.581224
LC197978.1-Orangutan-Borneo	0.696827	0.696827	0.696827	0.746022	0.746022	0.841225	0.841225	0.841225	0.806917	0.871442	0.871442	0.871442	0.806917	0.871442	0.871442	0.806917	0.823715	0.786053	0.80203	0.80203	0.846748	0.80203	0.74526	0.860549	0.776464	0.755641	0.74526	0.783749	0.823715	0.823715	0.74184	0.747299	0.75667	0.80203	0.80203	0.724331	0.724331	0.714127	0.518805	0.840808	0.741768	0.780618	0.780618	0.780618	0.840808	0.780618	0.546876	0.546876	0.573296
LC197979.1-Orangutan-Borneo	0.711902	0.711902	0.711902	0.711902	0.711902	0.875948	0.875948	0.875948	0.820937	0.906166	0.906166	0.906166	0.820937	0.906166	0.906166	0.820937	0.819351	0.820776	0.80203	0.80203	0.846748	0.80203	0.74526	0.860549	0.815831	0.755641	0.74526	0.783749	0.819351	0.819351	0.74184	0.747299	0.792363	0.80203	0.80203	0.724331	0.724331	0.695603	0.498101	0.801721	0.741768	0.741531	0.741531	0.741531	0.801721	0.741531	0.541247	0.541247	0.596299
LC197980.1-Orangutan-Borneo	0.696827	0.696827	0.696827	0.746022	0.746022	0.841225	0.841225	0.841225	0.786213	0.871442	0.871442	0.871442	0.786213	0.871442	0.871442	0.786213	0.784628	0.786053	0.80203	0.80203	0.846748	0.80203	0.74526	0.860549	0.815831	0.755641	0.74526	0.783749	0.784628	0.784628	0.74184	0.747299	0.708444	0.80203	0.80203	0.724331	0.724331	0.646407	0.498101	0.801721	0.741768	0.741531	0.741531	0.741531	0.801721	0.741531	0.526172	0.526172	0.581224
LC197981.1-Orangutan-Borneo	0.628695	0.628695	0.628695	0.677891	0.677891	0.841225	0.841225	0.841225	0.853933	0.871442	0.871442	0.871442	0.853933	0.871442	0.871442	0.853933	0.784628	0.786053	0.80203	0.80203	0.846748	0.80203	0.74526	0.860549	0.815831	0.755641	0.74526	0.783749	0.784628	0.784628	0.74184	0.747299	0.708444	0.80203	0.80203	0.724331	0.724331	0.714127	0.565821	0.801721	0.741768	0.741531	0.741531	0.741531	0.801721	0.741531	0.593892	0.593892	0.581224
LC197982.1-Orangutan-Borneo	0.793738	0.829436	0.829436	0.793738	0.793738	0.863217	0.863217	0.863217	0.667692	0.850934	0.850934	0.850934	0.667692	0.850934	0.850934	0.667692	0.80662	0.765544	0.774	0.774	0.818718	0.774	0.71723	0.911624	0.866906	0.806716	0.71723	0.755718	0.80662	0.80662	0.71381	0.671038	0.785358	0.774	0.774	0.696301	0.696301	0.682872	0.503263	0.773691	0.713738	0.713501	0.713501	0.713501	0.773691	0.713501	0.441079	0.441079	0.431223
LC197983.1-LT_macaque-Borneo	0.793738	0.829436	0.829436	0.793738	0.793738	0.863217	0.863217	0.863217	0.667692	0.850934	0.850934	0.850934	0.667692	0.850934	0.850934	0.667692	0.80662	0.765544	0.774	0.774	0.818718	0.774	0.71723	0.911624	0.866906	0.806716	0.71723	0.755718	0.80662	0.80662	0.71381	0.671038	0.785358	0.774	0.774	0.696301	0.696301	0.682872	0.503263	0.773691	0.713738	0.713501	0.713501	0.713501	0.773691	0.713501	0.441079	0.441079	0.431223
LC197984.1-LT_macaque-Borneo	0.747902	0.747902	0.747902	0.797098	0.797098	0.841225	0.841225	0.841225	0.806917	0.871442	0.871442	0.871442	0.806917	0.871442	0.871442	0.806917	0.784628	0.786053	0.80203	0.80203	0.846748	0.80203	0.74526	0.911624	0.866906	0.806716	0.74526	0.783749	0.784628	0.784628	0.74184	0.747299	0.75667	0.80203	0.80203	0.724331	0.724331	0.714127	0.518805	0.801721	0.741768	0.741531	0.741531	0.741531	0.801721	0.741531	0.546876	0.546876	0.534208
LC197985.1-LT_macaque-Borneo	0.696827	0.696827	0.696827	0.746022	0.746022	0.841225	0.841225	0.841225	0.806917	0.871442	0.871442	0.871442	0.806917	0.871442	0.871442	0.806917	0.784628	0.786053	0.80203	0.80203	0.846748	0.80203	0.74526	0.860549	0.815831	0.755641	0.74526	0.783749	0.784628	0.784628	0.74184	0.747299	0.75667	0.80203	0.80203	0.724331	0.724331	0.714127	0.518805	0.801721	0.741768	0.741531	0.741531	0.741531	0.801721	0.741531	0.546876	0.546876	0.534208
LC197986.1-LT_macaque-Borneo	0.628695	0.628695	0.628695	0.677891	0.677891	0.841225	0.841225	0.841225	0.853933	0.871442	0.871442	0.871442	0.853933	0.871442	0.871442	0.853933	0.784628	0.786053	0.80203	0.80203	0.846748	0.80203	0.74526	0.860549	0.815831	0.755641	0.74526	0.783749	0.784628	0.784628	0.74184	0.747299	0.708444	0.80203	0.80203	0.724331	0.724331	0.714127	0.565821	0.801721	0.741768	0.741531	0.741531	0.741531	0.801721	0.741531	0.593892	0.593892	0.581224
LC197987.1-LT_macaque-Borneo	0.628695	0.628695	0.628695	0.677891	0.677891	0.841225	0.841225	0.841225	0.853933	0.871442	0.871442	0.871442	0.853933	0.871442	0.871442	0.853933	0.784628	0.786053	0.80203	0.80203	0.846748	0.80203	0.74526	0.860549	0.815831	0.755641	0.74526	0.783749	0.784628	0.784628	0.74184	0.747299	0.708444	0.80203	0.80203	0.724331	0.724331	0.714127	0.565821	0.801721	0.741768	0.741531	0.741531	0.741531	0.801721	0.741531	0.593892	0.593892	0.581224
LC197988.1-LT_macaque-Borneo	0.696827	0.696827	0.696827	0.746022	0.746022	0.841225	0.841225	0.841225	0.806917	0.871442	0.871442	0.871442	0.806917	0.871442	0.871442	0.806917	0.784628	0.786053	0.80203	0.80203	0.846748	0.80203	0.74526	0.860549	0.815831	0.755641	0.74526	0.783749	0.784628	0.784628	0.74184	0.747299	0.75667	0.80203	0.80203	0.724331	0.724331	0.714127	0.518805	0.801721	0.741768	0.741531	0.741531	0.741531	0.801721	0.741531	0.546876	0.546876	0.534208
LC197989.1-LT_macaque-Borneo	0.696827	0.696827	0.696827	0.746022	0.746022	0.841225	0.841225	0.841225	0.806917	0.871442	0.871442	0.871442	0.806917	0.871442	0.871442	0.806917	0.784628	0.786053	0.80203	0.80203	0.846748	0.80203	0.74526	0.860549	0.815831	0.755641	0.74526	0.783749	0.784628	0.784628	0.74184	0.747299	0.75667	0.80203	0.80203	0.724331	0.724331	0.714127	0.518805	0.801721	0.741768	0.741531	0.741531	0.741531	0.801721	0.741531	0.546876	0.546876	0.534208
LC197990.1-LT_macaque-Borneo	0.696827	0.696827	0.696827	0.746022	0.746022	0.841225	0.841225	0.841225	0.806917	0.871442	0.871442	0.871442	0.806917	0.871442	0.871442	0.806917	0.784628	0.786053	0.80203	0.80203	0.846748	0.80203	0.74526	0.860549	0.815831	0.755641	0.74526	0.783749	0.784628	0.784628	0.74184	0.747299	0.75667	0.80203	0.80203	0.724331	0.724331	0.714127	0.518805	0.801721	0.741768	0.741531	0.741531	0.741531	0.801721	0.741531	0.546876	0.546876	0.534208
LC197992.1-LT_macaque-Borneo	0.628695	0.628695	0.628695	0.677891	0.677891	0.841225	0.841225	0.841225	0.853933	0.871442	0.871442	0.871442	0.853933	0.871442	0.871442	0.853933	0.784628	0.786053	0.80203	0.80203	0.846748	0.80203	0.74526	0.860549	0.815831	0.755641	0.74526	0.783749	0.784628	0.784628	0.74184	0.747299	0.708444	0.80203	0.80203	0.724331	0.724331	0.714127	0.565821	0.801721	0.741768	0.741531	0.741531	0.741531	0.801721	0.741531	0.593892	0.593892	0.581224
LC197993.1-LT_macaque-Borneo	0.628695	0.628695	0.628695	0.677891	0.677891	0.841225	0.841225	0.841225	0.853933	0.871442	0.871442	0.871442	0.853933	0.871442	0.871442	0.853933	0.784628	0.786053	0.80203	0.80203	0.846748	0.80203	0.74526	0.860549	0.815831	0.755641	0.74526	0.783749	0.784628	0.784628	0.74184	0.747299	0.708444	0.80203	0.80203	0.724331	0.724331	0.714127	0.565821	0.801721	0.741768	0.741531	0.741531	0.741531	0.801721	0.741531	0.593892	0.593892	0.581224
LC197994.1-Proboscis_monkey-Borneo	0.628695	0.628695	0.628695	0.677891	0.677891	0.841225	0.841225	0.841225	0.853933	0.871442	0.871442	0.871442	0.853933	0.871442	0.871442	0.853933	0.784628	0.786053	0.80203	0.80203	0.846748	0.80203	0.74526	0.860549	0.815831	0.755641	0.74526	0.783749	0.784628	0.784628	0.74184	0.747299	0.708444	0.80203	0.80203	0.724331	0.724331	0.714127	0.565821	0.801721	0.741768	0.741531	0.741531	0.741531	0.801721	0.741531	0.593892	0.593892	0.581224
LC197995.1-Proboscis_monkey-Borneo	0.746022	0.746022	0.746022	0.695062	0.695062	0.790264	0.790264	0.790264	0.806917	0.820482	0.820482	0.820482	0.806917	0.820482	0.820482	0.806917	0.733667	0.786053	0.80203	0.80203	0.846748	0.80203	0.74526	0.860549	0.815831	0.755641	0.74526	0.783749	0.733667	0.733667	0.74184	0.747299	0.805866	0.80203	0.80203	0.724331	0.724331	0.763322	0.467844	0.801721	0.741768	0.741531	0.741531	0.741531	0.801721	0.741531	0.596071	0.596071	0.583404
LC197996.1-Proboscis_monkey-Borneo	0.696827	0.696827	0.696827	0.746022	0.746022	0.841225	0.841225	0.841225	0.806917	0.871442	0.871442	0.871442	0.806917	0.871442	0.871442	0.806917	0.784628	0.786053	0.80203	0.80203	0.846748	0.80203	0.74526	0.860549	0.815831	0.755641	0.74526	0.783749	0.784628	0.784628	0.74184	0.747299	0.75667	0.80203	0.80203	0.724331	0.724331	0.714127	0.518805	0.801721	0.741768	0.741531	0.741531	0.741531	0.801721	0.741531	0.546876	0.546876	0.534208
LC197997.1-Proboscis_monkey-Borneo	0.696827	0.696827	0.696827	0.746022	0.746022	0.841225	0.841225	0.841225	0.806917	0.871442	0.871442	0.871442	0.806917	0.871442	0.871442	0.806917	0.784628	0.786053	0.80203	0.80203	0.846748	0.80203	0.74526	0.860549	0.815831	0.755641	0.74526	0.783749	0.784628	0.784628	0.74184	0.747299	0.75667	0.80203	0.80203	0.724331	0.724331	0.714127	0.518805	0.801721	0.741768	0.741531	0.741531	0.741531	0.801721	0.741531	0.546876	0.546876	0.534208
LC197998.1-Proboscis_monkey-Borneo	0.628695	0.628695	0.628695	0.677891	0.677891	0.841225	0.841225	0.841225	0.806917	0.871442	0.871442	0.871442	0.806917	0.871442	0.871442	0.806917	0.784628	0.786053	0.80203	0.80203	0.846748	0.80203	0.74526	0.860549	0.815831	0.755641	0.74526	0.783749	0.784628	0.784628	0.74184	0.747299	0.75667	0.80203	0.80203	0.724331	0.724331	0.714127	0.518805	0.801721	0.741768	0.741531	0.741531	0.741531	0.801721	0.741531	0.546876	0.546876	0.534208
LC197999.1-Proboscis_monkey-Borneo	0.628695	0.628695	0.628695	0.677891	0.677891	0.841225	0.841225	0.841225	0.853933	0.871442	0.871442	0.871442	0.853933	0.871442	0.871442	0.853933	0.784628	0.786053	0.80203	0.80203	0.846748	0.80203	0.74526	0.860549	0.815831	0.755641	0.74526	0.783749	0.784628	0.784628	0.74184	0.747299	0.708444	0.80203	0.80203	0.724331	0.724331	0.714127	0.565821	0.801721	0.741768	0.741531	0.741531	0.741531	0.801721	0.741531	0.593892	0.593892	0.581224
LC198000.1-Proboscis_monkey-Borneo	0.793738	0.829436	0.829436	0.793738	0.793738	0.863217	0.863217	0.863217	0.667692	0.850934	0.850934	0.850934	0.667692	0.850934	0.850934	0.667692	0.80662	0.765544	0.774	0.774	0.818718	0.774	0.71723	0.911624	0.866906	0.806716	0.71723	0.755718	0.80662	0.80662	0.71381	0.671038	0.785358	0.774	0.774	0.696301	0.696301	0.682872	0.503263	0.773691	0.713738	0.713501	0.713501	0.713501	0.773691	0.713501	0.441079	0.441079	0.431223
LC198001.1-Proboscis_monkey-Borneo	0.628695	0.628695	0.628695	0.677891	0.677891	0.841225	0.841225	0.841225	0.853933	0.871442	0.871442	0.871442	0.853933	0.871442	0.871442	0.853933	0.784628	0.786053	0.80203	0.80203	0.846748	0.80203	0.74526	0.860549	0.815831	0.755641	0.74526	0.783749	0.784628	0.784628	0.74184	0.747299	0.708444	0.80203	0.80203	0.724331	0.724331	0.714127	0.565821	0.801721	0.741768	0.741531	0.741531	0.741531	0.801721	0.741531	0.593892	0.593892	0.581224
LC198002.1-Proboscis_monkey-Borneo	0.628695	0.628695	0.628695	0.677891	0.677891	0.841225	0.841225	0.841225	0.853933	0.871442	0.871442	0.871442	0.853933	0.871442	0.871442	0.853933	0.784628	0.786053	0.80203	0.80203	0.846748	0.80203	0.74526	0.860549	0.815831	0.755641	0.74526	0.783749	0.784628	0.784628	0.74184	0.747299	0.708444	0.80203	0.80203	0.724331	0.724331	0.714127	0.565821	0.801721	0.741768	0.741531	0.741531	0.741531	0.801721	0.741531	0.593892	0.593892	0.581224
LC198003.1-Proboscis_monkey-Borneo	0.696827	0.696827	0.696827	0.746022	0.746022	0.841225	0.841225	0.841225	0.806917	0.871442	0.871442	0.871442	0.806917	0.871442	0.871442	0.806917	0.784628	0.786053	0.80203	0.80203	0.846748	0.80203	0.74526	0.860549	0.815831	0.755641	0.74526	0.783749	0.784628	0.784628	0.74184	0.747299	0.75667	0.80203	0.80203	0.724331	0.724331	0.714127	0.518805	0.801721	0.741768	0.741531	0.741531	0.741531	0.801721	0.741531	0.546876	0.546876	0.534208
LC317016.1-LT_macaque-Borneo	0.696827	0.696827	0.696827	0.746022	0.746022	0.841225	0.841225	0.841225	0.786213	0.871442	0.871442	0.871442	0.786213	0.871442	0.871442	0.786213	0.784628	0.786053	0.80203	0.80203	0.846748	0.80203	0.74526	0.860549	0.815831	0.755641	0.74526	0.783749	0.784628	0.784628	0.74184	0.747299	0.708444	0.80203	0.80203	0.724331	0.724331	0.646407	0.498101	0.801721	0.741768	0.741531	0.741531	0.741531	0.801721	0.741531	0.526172	0.526172	0.581224
LC317017.1-LT_macaque-Borneo	0.696827	0.696827	0.696827	0.746022	0.746022	0.841225	0.841225	0.841225	0.786213	0.871442	0.871442	0.871442	0.786213	0.871442	0.871442	0.786213	0.784628	0.786053	0.80203	0.80203	0.846748	0.80203	0.74526	0.860549	0.815831	0.755641	0.74526	0.783749	0.784628	0.784628	0.74184	0.747299	0.708444	0.80203	0.80203	0.724331	0.724331	0.646407	0.498101	0.801721	0.741768	0.741531	0.741531	0.741531	0.801721	0.741531	0.526172	0.526172	0.581224
LC317018.1-LT_macaque-Borneo	0.696827	0.696827	0.696827	0.746022	0.746022	0.841225	0.841225	0.841225	0.786213	0.871442	0.871442	0.871442	0.786213	0.871442	0.871442	0.786213	0.784628	0.786053	0.80203	0.80203	0.846748	0.80203	0.74526	0.860549	0.815831	0.755641	0.74526	0.783749	0.784628	0.784628	0.74184	0.747299	0.708444	0.80203	0.80203	0.724331	0.724331	0.646407	0.498101	0.801721	0.741768	0.741531	0.741531	0.741531	0.801721	0.741531	0.526172	0.526172	0.581224
LC317019.1-LT_macaque-Borneo	0.628695	0.628695	0.628695	0.677891	0.677891	0.841225	0.841225	0.841225	0.806917	0.871442	0.871442	0.871442	0.806917	0.871442	0.871442	0.806917	0.784628	0.786053	0.80203	0.80203	0.846748	0.80203	0.74526	0.860549	0.815831	0.755641	0.74526	0.783749	0.784628	0.784628	0.74184	0.747299	0.75667	0.80203	0.80203	0.724331	0.724331	0.714127	0.518805	0.801721	0.741768	0.741531	0.741531	0.741531	0.801721	0.741531	0.546876	0.546876	0.534208
LC317020.1-LT_macaque-Borneo	0.793738	0.829436	0.829436	0.793738	0.793738	0.863217	0.863217	0.863217	0.667692	0.850934	0.850934	0.850934	0.667692	0.850934	0.850934	0.667692	0.80662	0.765544	0.774	0.774	0.818718	0.774	0.71723	0.911624	0.866906	0.806716	0.71723	0.755718	0.80662	0.80662	0.71381	0.671038	0.785358	0.774	0.774	0.696301	0.696301	0.682872	0.503263	0.773691	0.713738	0.713501	0.713501	0.713501	0.773691	0.713501	0.441079	0.441079	0.431223
LC317021.1-LT_macaque-Borneo	0.696827	0.696827	0.696827	0.746022	0.746022	0.841225	0.841225	0.841225	0.806917	0.871442	0.871442	0.871442	0.806917	0.871442	0.871442	0.806917	0.784628	0.786053	0.80203	0.80203	0.846748	0.80203	0.74526	0.860549	0.815831	0.755641	0.74526	0.783749	0.784628	0.784628	0.74184	0.747299	0.75667	0.80203	0.80203	0.724331	0.724331	0.714127	0.518805	0.801721	0.741768	0.741531	0.741531	0.741531	0.801721	0.741531	0.546876	0.546876	0.534208
LC317022.1-LT_macaque-Borneo	0.696827	0.696827	0.696827	0.746022	0.746022	0.841225	0.841225	0.841225	0.786213	0.871442	0.871442	0.871442	0.786213	0.871442	0.871442	0.786213	0.784628	0.786053	0.80203	0.80203	0.846748	0.80203	0.74526	0.860549	0.815831	0.755641	0.74526	0.783749	0.784628	0.784628	0.74184	0.747299	0.708444	0.80203	0.80203	0.724331	0.724331	0.646407	0.498101	0.801721	0.741768	0.741531	0.741531	0.741531	0.801721	0.741531	0.526172	0.526172	0.581224
LC317023.1-LT_macaque-Borneo	0.672187	0.672187	0.672187	0.721382	0.721382	0.841225	0.841225	0.841225	0.853933	0.871442	0.871442	0.871442	0.853933	0.871442	0.871442	0.853933	0.784628	0.786053	0.80203	0.80203	0.846748	0.80203	0.74526	0.860549	0.815831	0.755641	0.74526	0.783749	0.784628	0.784628	0.74184	0.747299	0.708444	0.80203	0.80203	0.724331	0.724331	0.714127	0.565821	0.801721	0.741768	0.741531	0.741531	0.741531	0.801721	0.741531	0.593892	0.593892	0.581224
LC317024.1-Proboscis_monkey-Borneo	0.696827	0.696827	0.696827	0.746022	0.746022	0.841225	0.841225	0.841225	0.806917	0.871442	0.871442	0.871442	0.806917	0.871442	0.871442	0.806917	0.784628	0.786053	0.80203	0.80203	0.846748	0.80203	0.74526	0.860549	0.815831	0.755641	0.74526	0.783749	0.784628	0.784628	0.74184	0.747299	0.75667	0.80203	0.80203	0.724331	0.724331	0.714127	0.518805	0.801721	0.741768	0.741531	0.741531	0.741531	0.801721	0.741531	0.546876	0.546876	0.534208
LC317025.1-Proboscis_monkey-Borneo	0.696827	0.696827	0.696827	0.746022	0.746022	0.841225	0.841225	0.841225	0.806917	0.871442	0.871442	0.871442	0.806917	0.871442	0.871442	0.806917	0.784628	0.786053	0.80203	0.80203	0.846748	0.80203	0.74526	0.860549	0.815831	0.755641	0.74526	0.783749	0.784628	0.784628	0.74184	0.747299	0.75667	0.80203	0.80203	0.724331	0.724331	0.714127	0.518805	0.801721	0.741768	0.741531	0.741531	0.741531	0.801721	0.741531	0.546876	0.546876	0.534208
LC317026.1-Proboscis_monkey-Borneo	0.628695	0.628695	0.628695	0.677891	0.677891	0.841225	0.841225	0.841225	0.806917	0.871442	0.871442	0.871442	0.806917	0.871442	0.871442	0.806917	0.784628	0.786053	0.80203	0.80203	0.846748	0.80203	0.74526	0.860549	0.815831	0.755641	0.74526	0.783749	0.784628	0.784628	0.74184	0.747299	0.75667	0.80203	0.80203	0.724331	0.724331	0.714127	0.518805	0.801721	0.741768	0.741531	0.741531	0.741531	0.801721	0.741531	0.546876	0.546876	0.534208
LC317027.1-Proboscis_monkey-Borneo	0.628695	0.628695	0.628695	0.677891	0.677891	0.841225	0.841225	0.841225	0.853933	0.871442	0.871442	0.871442	0.853933	0.871442	0.871442	0.853933	0.784628	0.786053	0.80203	0.80203	0.846748	0.80203	0.74526	0.860549	0.815831	0.755641	0.74526	0.783749	0.784628	0.784628	0.74184	0.747299	0.708444	0.80203	0.80203	0.724331	0.724331	0.714127	0.565821	0.801721	0.741768	0.741531	0.741531	0.741531	0.801721	0.741531	0.593892	0.593892	0.581224
LC317028.1-Proboscis_monkey-Borneo	0.793738	0.829436	0.829436	0.793738	0.793738	0.863217	0.863217	0.863217	0.667692	0.850934	0.850934	0.850934	0.667692	0.850934	0.850934	0.667692	0.80662	0.765544	0.774	0.774	0.818718	0.774	0.71723	0.911624	0.866906	0.806716	0.71723	0.755718	0.80662	0.80662	0.71381	0.671038	0.785358	0.774	0.774	0.696301	0.696301	0.682872	0.503263	0.773691	0.713738	0.713501	0.713501	0.713501	0.773691	0.713501	0.441079	0.441079	0.431223
LC317029.1-Proboscis_monkey-Borneo	0.628695	0.628695	0.628695	0.677891	0.677891	0.841225	0.841225	0.841225	0.853933	0.871442	0.871442	0.871442	0.853933	0.871442	0.871442	0.853933	0.784628	0.786053	0.80203	0.80203	0.846748	0.80203	0.74526	0.860549	0.815831	0.755641	0.74526	0.783749	0.784628	0.784628	0.74184	0.747299	0.708444	0.80203	0.80203	0.724331	0.724331	0.714127	0.565821	0.801721	0.741768	0.741531	0.741531	0.741531	0.801721	0.741531	0.593892	0.593892	0.581224
LC317030.1-Proboscis_monkey-Borneo	0.628695	0.628695	0.628695	0.677891	0.677891	0.841225	0.841225	0.841225	0.853933	0.871442	0.871442	0.871442	0.853933	0.871442	0.871442	0.853933	0.784628	0.786053	0.80203	0.80203	0.846748	0.80203	0.74526	0.860549	0.815831	0.755641	0.74526	0.783749	0.784628	0.784628	0.74184	0.747299	0.708444	0.80203	0.80203	0.724331	0.724331	0.714127	0.565821	0.801721	0.741768	0.741531	0.741531	0.741531	0.801721	0.741531	0.593892	0.593892	0.581224
LC317031.1-Proboscis_monkey-Borneo	0.696827	0.696827	0.696827	0.746022	0.746022	0.841225	0.841225	0.841225	0.806917	0.871442	0.871442	0.871442	0.806917	0.871442	0.871442	0.806917	0.784628	0.786053	0.80203	0.80203	0.846748	0.80203	0.74526	0.860549	0.815831	0.755641	0.74526	0.783749	0.784628	0.784628	0.74184	0.747299	0.75667	0.80203	0.80203	0.724331	0.724331	0.714127	0.518805	0.801721	0.741768	0.741531	0.741531	0.741531	0.801721	0.741531	0.546876	0.546876	0.534208
LC317032.1-Silvered_leaf_monkey-Borneo	0.746022	0.746022	0.746022	0.695062	0.695062	0.790264	0.790264	0.790264	0.806917	0.820482	0.820482	0.820482	0.806917	0.820482	0.820482	0.806917	0.733667	0.786053	0.80203	0.80203	0.846748	0.80203	0.74526	0.860549	0.815831	0.755641	0.74526	0.783749	0.733667	0.733667	0.74184	0.747299	0.805866	0.80203	0.80203	0.724331	0.724331	0.763322	0.467844	0.801721	0.741768	0.741531	0.741531	0.741531	0.801721	0.741531	0.596071	0.596071	0.583404
LC317033.1-Silvered_leaf_monkey-Borneo	0.696827	0.696827	0.696827	0.746022	0.746022	0.841225	0.841225	0.841225	0.806917	0.871442	0.871442	0.871442	0.806917	0.871442	0.871442	0.806917	0.784628	0.786053	0.80203	0.80203	0.846748	0.80203	0.74526	0.860549	0.815831	0.755641	0.74526	0.783749	0.784628	0.784628	0.74184	0.747299	0.75667	0.80203	0.80203	0.724331	0.724331	0.714127	0.518805	0.801721	0.741768	0.741531	0.741531	0.741531	0.801721	0.741531	0.546876	0.546876	0.534208
LC317034.1-Silvered_leaf_monkey-Borneo	0.746022	0.746022	0.746022	0.695062	0.695062	0.790264	0.790264	0.790264	0.806917	0.820482	0.820482	0.820482	0.806917	0.820482	0.820482	0.806917	0.733667	0.786053	0.80203	0.80203	0.846748	0.80203	0.74526	0.860549	0.815831	0.755641	0.74526	0.783749	0.733667	0.733667	0.74184	0.747299	0.805866	0.80203	0.80203	0.724331	0.724331	0.763322	0.467844	0.801721	0.741768	0.741531	0.741531	0.741531	0.801721	0.741531	0.596071	0.596071	0.583404
LC317035.1-Silvered_leaf_monkey-Borneo	0.628695	0.628695	0.628695	0.677891	0.677891	0.841225	0.841225	0.841225	0.853933	0.871442	0.871442	0.871442	0.853933	0.871442	0.871442	0.853933	0.784628	0.786053	0.80203	0.80203	0.846748	0.80203	0.74526	0.860549	0.815831	0.755641	0.74526	0.783749	0.784628	0.784628	0.74184	0.747299	0.708444	0.80203	0.80203	0.724331	0.724331	0.714127	0.565821	0.801721	0.741768	0.741531	0.741531	0.741531	0.801721	0.741531	0.593892	0.593892	0.581224
LC317036.1-Silvered_leaf_monkey-Borneo	0.696827	0.696827	0.696827	0.746022	0.746022	0.841225	0.841225	0.841225	0.786213	0.871442	0.871442	0.871442	0.786213	0.871442	0.871442	0.786213	0.784628	0.786053	0.80203	0.80203	0.846748	0.80203	0.74526	0.860549	0.815831	0.755641	0.74526	0.783749	0.784628	0.784628	0.74184	0.747299	0.708444	0.80203	0.80203	0.724331	0.724331	0.646407	0.498101	0.801721	0.741768	0.741531	0.741531	0.741531	0.801721	0.741531	0.526172	0.526172	0.581224
LC317037.1-Silvered_leaf_monkey-Borneo	0.628695	0.628695	0.628695	0.677891	0.677891	0.841225	0.841225	0.841225	0.853933	0.871442	0.871442	0.871442	0.853933	0.871442	0.871442	0.853933	0.784628	0.786053	0.80203	0.80203	0.846748	0.80203	0.74526	0.860549	0.815831	0.755641	0.74526	0.783749	0.784628	0.784628	0.74184	0.747299	0.708444	0.80203	0.80203	0.724331	0.724331	0.714127	0.565821	0.801721	0.741768	0.741531	0.741531	0.741531	0.801721	0.741531	0.593892	0.593892	0.581224
LC317038.1-Silvered_leaf_monkey-Borneo	0.628695	0.628695	0.628695	0.677891	0.677891	0.841225	0.841225	0.841225	0.853933	0.871442	0.871442	0.871442	0.853933	0.871442	0.871442	0.853933	0.784628	0.786053	0.80203	0.80203	0.846748	0.80203	0.74526	0.860549	0.815831	0.755641	0.74526	0.783749	0.784628	0.784628	0.74184	0.747299	0.708444	0.80203	0.80203	0.724331	0.724331	0.714127	0.565821	0.801721	0.741768	0.741531	0.741531	0.741531	0.801721	0.741531	0.593892	0.593892	0.581224
LC317039.1-Silvered_leaf_monkey-Borneo	0.696827	0.696827	0.696827	0.746022	0.746022	0.841225	0.841225	0.841225	0.806917	0.871442	0.871442	0.871442	0.806917	0.871442	0.871442	0.806917	0.784628	0.786053	0.80203	0.80203	0.846748	0.80203	0.74526	0.860549	0.815831	0.755641	0.74526	0.783749	0.784628	0.784628	0.74184	0.747299	0.75667	0.80203	0.80203	0.724331	0.724331	0.714127	0.518805	0.801721	0.741768	0.741531	0.741531	0.741531	0.801721	0.741531	0.546876	0.546876	0.534208
LC317040.1-Silvered_leaf_monkey-Borneo	0.696827	0.696827	0.696827	0.746022	0.746022	0.841225	0.841225	0.841225	0.806917	0.871442	0.871442	0.871442	0.806917	0.871442	0.871442	0.806917	0.784628	0.786053	0.80203	0.80203	0.846748	0.80203	0.74526	0.860549	0.815831	0.755641	0.74526	0.783749	0.784628	0.784628	0.74184	0.747299	0.75667	0.80203	0.80203	0.724331	0.724331	0.714127	0.518805	0.801721	0.741768	0.741531	0.741531	0.741531	0.801721	0.741531	0.546876	0.546876	0.534208
LC317041.1-Silvered_leaf_monkey-Borneo	0.628695	0.628695	0.628695	0.677891	0.677891	0.841225	0.841225	0.841225	0.853933	0.871442	0.871442	0.871442	0.853933	0.871442	0.871442	0.853933	0.784628	0.786053	0.80203	0.80203	0.846748	0.80203	0.74526	0.860549	0.815831	0.755641	0.74526	0.783749	0.784628	0.784628	0.74184	0.747299	0.708444	0.80203	0.80203	0.724331	0.724331	0.714127	0.565821	0.801721	0.741768	0.741531	0.741531	0.741531	0.801721	0.741531	0.593892	0.593892	0.581224
LC317042.1-Silvered_leaf_monkey-Borneo	0.793738	0.829436	0.829436	0.793738	0.793738	0.863217	0.863217	0.863217	0.667692	0.850934	0.850934	0.850934	0.667692	0.850934	0.850934	0.667692	0.80662	0.765544	0.774	0.774	0.818718	0.774	0.71723	0.911624	0.866906	0.806716	0.71723	0.755718	0.80662	0.80662	0.71381	0.671038	0.785358	0.774	0.774	0.696301	0.696301	0.682872	0.503263	0.773691	0.713738	0.713501	0.713501	0.713501	0.773691	0.713501	0.441079	0.441079	0.431223
LC317043.1-Silvered_leaf_monkey-Borneo	0.628695	0.628695	0.628695	0.677891	0.677891	0.841225	0.841225	0.841225	0.853933	0.871442	0.871442	0.871442	0.853933	0.871442	0.871442	0.853933	0.784628	0.786053	0.80203	0.80203	0.846748	0.80203	0.74526	0.860549	0.815831	0.755641	0.74526	0.783749	0.784628	0.784628	0.74184	0.747299	0.708444	0.80203	0.80203	0.724331	0.724331	0.714127	0.565821	0.801721	0.741768	0.741531	0.741531	0.741531	0.801721	0.741531	0.593892	0.593892	0.581224
LT_macaque_MH049697.1_Thailand-(_-S-Cox1)-Thanchomnang_18	0.691963	0.727661	0.727661	0.741159	0.741159	0.810638	0.810638	0.810638	0.670915	0.80316	0.80316	0.80316	0.670915	0.80316	0.80316	0.670915	0.84605	0.676086	0.781492	0.781492	0.826209	0.781492	0.872915	0.85227	0.807552	0.807552	0.834051	0.834051	0.84605	0.84605	0.781492	0.78695	0.69764	0.752515	0.781492	0.763982	0.763982	0.607839	0.36644	0.858758	0.781419	0.858758	0.858758	0.858758	0.858758	0.858758	0.173062	0.173062	0.443657
LT_macaque_MH049698.1_Thailand-(_-S-Cox1)-Thanchomnang_18	0.730778	0.766476	0.766476	0.779974	0.779974	0.849453	0.849453	0.849453	0.670915	0.80316	0.80316	0.80316	0.670915	0.80316	0.80316	0.670915	0.884865	0.714901	0.831006	0.831006	0.875724	0.831006	0.834426	0.9406	0.895882	0.895882	0.795562	0.834051	0.884865	0.884865	0.831006	0.836465	0.736455	0.80203	0.831006	0.813497	0.813497	0.607839	0.328788	0.869785	0.830934	0.869785	0.869785	0.869785	0.869785	0.869785	0.174225	0.174225	0.367516
LT_macaque_MH049699.1_Thailand-(_-S-Cox1)-Thanchomnang_18	0.691963	0.727661	0.727661	0.741159	0.741159	0.810638	0.810638	0.810638	0.670915	0.80316	0.80316	0.80316	0.670915	0.80316	0.80316	0.670915	0.84605	0.676086	0.831006	0.831006	0.875724	0.831006	0.82339	0.901785	0.857067	0.857067	0.784526	0.784526	0.84605	0.84605	0.831006	0.836465	0.69764	0.80203	0.831006	0.813497	0.813497	0.607839	0.328788	0.908273	0.830934	0.908273	0.908273	0.908273	0.908273	0.908273	0.13541	0.13541	0.406005
LT_macaque_MH049700.1_Thailand-(_-S-Cox1)-Thanchomnang_18	0.730778	0.766476	0.766476	0.779974	0.779974	0.849453	0.849453	0.849453	0.670915	0.80316	0.80316	0.80316	0.670915	0.80316	0.80316	0.670915	0.884865	0.714901	0.831006	0.831006	0.875724	0.831006	0.834426	0.9406	0.895882	0.895882	0.795562	0.834051	0.884865	0.884865	0.831006	0.836465	0.736455	0.80203	0.831006	0.813497	0.813497	0.607839	0.328788	0.869785	0.830934	0.869785	0.869785	0.869785	0.869785	0.869785	0.174225	0.174225	0.367516
LT_macaque_MH049701.1_Thailand-(_-S-Cox1)-Thanchomnang_18	0.691963	0.727661	0.727661	0.741159	0.741159	0.810638	0.810638	0.810638	0.670915	0.80316	0.80316	0.80316	0.670915	0.80316	0.80316	0.670915	0.84605	0.676086	0.831006	0.831006	0.875724	0.831006	0.872915	0.901785	0.857067	0.857067	0.834051	0.834051	0.84605	0.84605	0.831006	0.836465	0.69764	0.80203	0.831006	0.813497	0.813497	0.607839	0.328788	0.908273	0.830934	0.908273	0.908273	0.908273	0.908273	0.908273	0.13541	0.13541	0.406005
LT_macaque_MH049702.1_Thailand-(_-S-Cox1)-Thanchomnang_18	0.643896	0.679594	0.679594	0.693092	0.693092	0.762571	0.762571	0.762571	0.670915	0.80316	0.80316	0.80316	0.670915	0.80316	0.80316	0.670915	0.797983	0.628019	0.831006	0.831006	0.875724	0.831006	0.872915	0.901785	0.857067	0.857067	0.834051	0.834051	0.797983	0.797983	0.831006	0.836465	0.649573	0.80203	0.831006	0.813497	0.813497	0.559772	0.330943	0.908273	0.830934	0.908273	0.908273	0.908273	0.908273	0.908273	0.137565	0.137565	0.40816
LT_macaque_MH049703.1_Thailand-(_-S-Cox1)-Thanchomnang_18	0.691963	0.727661	0.727661	0.741159	0.741159	0.810638	0.810638	0.810638	0.670915	0.80316	0.80316	0.80316	0.670915	0.80316	0.80316	0.670915	0.84605	0.676086	0.781492	0.781492	0.826209	0.781492	0.872915	0.85227	0.807552	0.807552	0.834051	0.834051	0.84605	0.84605	0.781492	0.78695	0.69764	0.752515	0.781492	0.763982	0.763982	0.607839	0.328788	0.858758	0.781419	0.858758	0.858758	0.858758	0.858758	0.858758	0.13541	0.13541	0.406005
LT_macaque_MH049704.1_Thailand-(_-S-Cox1)-Thanchomnang_18	0.68276	0.718458	0.718458	0.731955	0.731955	0.801434	0.801434	0.801434	0.709779	0.842024	0.842024	0.842024	0.709779	0.842024	0.842024	0.709779	0.758895	0.666883	0.831006	0.831006	0.875724	0.831006	0.872915	0.901785	0.857067	0.857067	0.872915	0.872915	0.758895	0.758895	0.831006	0.836465	0.688437	0.80203	0.831006	0.813497	0.813497	0.559772	0.28072	0.869186	0.830934	0.869186	0.869186	0.869186	0.869186	0.869186	0.126206	0.126206	0.31885
LT_macaque_MH049705.1_Thailand-(_-S-Cox1)-Thanchomnang_18	0.691963	0.727661	0.727661	0.741159	0.741159	0.810638	0.810638	0.810638	0.670915	0.80316	0.80316	0.80316	0.670915	0.80316	0.80316	0.670915	0.84605	0.676086	0.781492	0.781492	0.826209	0.781492	0.872915	0.85227	0.807552	0.807552	0.834051	0.834051	0.84605	0.84605	0.781492	0.78695	0.69764	0.752515	0.781492	0.763982	0.763982	0.607839	0.328788	0.858758	0.781419	0.858758	0.858758	0.858758	0.858758	0.858758	0.13541	0.13541	0.406005
LT_macaque_MH049706.1_Thailand-(_-S-Cox1)-Thanchomnang_18	0.730778	0.766476	0.766476	0.779974	0.779974	0.849453	0.849453	0.849453	0.670915	0.80316	0.80316	0.80316	0.670915	0.80316	0.80316	0.670915	0.884865	0.714901	0.831006	0.831006	0.875724	0.831006	0.834426	0.9406	0.895882	0.895882	0.795562	0.834051	0.884865	0.884865	0.831006	0.836465	0.736455	0.80203	0.831006	0.813497	0.813497	0.607839	0.328788	0.869785	0.830934	0.869785	0.869785	0.869785	0.869785	0.869785	0.174225	0.174225	0.367516
LT_macaque_MH049707.1_Thailand-(_-S-Cox1)-Thanchomnang_18	0.691963	0.727661	0.727661	0.741159	0.741159	0.810638	0.810638	0.810638	0.670915	0.80316	0.80316	0.80316	0.670915	0.80316	0.80316	0.670915	0.84605	0.676086	0.831006	0.831006	0.875724	0.831006	0.82339	0.901785	0.857067	0.857067	0.784526	0.784526	0.84605	0.84605	0.831006	0.836465	0.69764	0.80203	0.831006	0.813497	0.813497	0.607839	0.328788	0.908273	0.830934	0.908273	0.908273	0.908273	0.908273	0.908273	0.13541	0.13541	0.406005
LT_macaque_MH049708.1_Thailand-(_-S-Cox1)-Thanchomnang_18	0.691963	0.727661	0.727661	0.741159	0.741159	0.810638	0.810638	0.810638	0.670915	0.80316	0.80316	0.80316	0.670915	0.80316	0.80316	0.670915	0.84605	0.676086	0.781492	0.781492	0.826209	0.781492	0.872915	0.85227	0.807552	0.807552	0.834051	0.834051	0.84605	0.84605	0.781492	0.78695	0.69764	0.752515	0.781492	0.763982	0.763982	0.607839	0.328788	0.858758	0.781419	0.858758	0.858758	0.858758	0.858758	0.858758	0.13541	0.13541	0.406005
LT_macaque_MH049709.1_Thailand-(_-S-Cox1)-Thanchomnang_18	0.730778	0.766476	0.766476	0.779974	0.779974	0.849453	0.849453	0.849453	0.670915	0.80316	0.80316	0.80316	0.670915	0.80316	0.80316	0.670915	0.884865	0.714901	0.831006	0.831006	0.875724	0.831006	0.834426	0.9406	0.895882	0.895882	0.795562	0.834051	0.884865	0.884865	0.831006	0.836465	0.736455	0.80203	0.831006	0.813497	0.813497	0.607839	0.328788	0.869785	0.830934	0.869785	0.869785	0.869785	0.869785	0.869785	0.174225	0.174225	0.367516
LT_macaque_MH049710.1_Thailand-(_-S-Cox1)-Thanchomnang_18	0.730778	0.766476	0.766476	0.779974	0.779974	0.849453	0.849453	0.849453	0.670915	0.80316	0.80316	0.80316	0.670915	0.80316	0.80316	0.670915	0.884865	0.714901	0.831006	0.831006	0.875724	0.831006	0.872915	0.9406	0.895882	0.895882	0.834051	0.834051	0.884865	0.884865	0.831006	0.836465	0.736455	0.80203	0.831006	0.813497	0.813497	0.607839	0.328788	0.908273	0.830934	0.908273	0.908273	0.908273	0.908273	0.908273	0.174225	0.174225	0.406005
LT_macaque_MH049711.1_Thailand-(_-S-Cox1)-Thanchomnang_18	0.730778	0.766476	0.766476	0.779974	0.779974	0.849453	0.849453	0.849453	0.670915	0.80316	0.80316	0.80316	0.670915	0.80316	0.80316	0.670915	0.884865	0.714901	0.831006	0.831006	0.875724	0.831006	0.834426	0.9406	0.895882	0.895882	0.795562	0.834051	0.884865	0.884865	0.831006	0.836465	0.736455	0.80203	0.831006	0.813497	0.813497	0.607839	0.328788	0.869785	0.830934	0.869785	0.869785	0.869785	0.869785	0.869785	0.174225	0.174225	0.367516
LT_macaque_MH049712.1_Thailand-(_-S-Cox1)-Thanchomnang_18	0.753746	0.789444	0.789444	0.802941	0.802941	0.87242	0.87242	0.87242	0.693883	0.826128	0.826128	0.826128	0.693883	0.826128	0.826128	0.693883	0.907832	0.737869	0.853974	0.853974	0.898692	0.853974	0.857393	0.9406	0.895882	0.895882	0.81853	0.857018	0.907832	0.907832	0.853974	0.811202	0.759423	0.824998	0.853974	0.836465	0.836465	0.630807	0.412043	0.892752	0.853901	0.892752	0.892752	0.892752	0.892752	0.892752	0.25748	0.25748	0.330134
LT_macaque_MH049713.1_Thailand-(_-S-Cox1)-Thanchomnang_18	0.691963	0.727661	0.727661	0.741159	0.741159	0.810638	0.810638	0.810638	0.670915	0.80316	0.80316	0.80316	0.670915	0.80316	0.80316	0.670915	0.84605	0.676086	0.831006	0.831006	0.875724	0.831006	0.82339	0.901785	0.857067	0.857067	0.784526	0.784526	0.84605	0.84605	0.831006	0.836465	0.69764	0.80203	0.831006	0.813497	0.813497	0.607839	0.328788	0.908273	0.830934	0.908273	0.908273	0.908273	0.908273	0.908273	0.13541	0.13541	0.406005
LT_macaque_MH049714.1_Thailand-(_-S-Cox1)-Thanchomnang_18	0.714931	0.750629	0.750629	0.764126	0.764126	0.833605	0.833605	0.833605	0.693883	0.826128	0.826128	0.826128	0.693883	0.826128	0.826128	0.693883	0.869017	0.699054	0.853974	0.853974	0.898692	0.853974	0.846357	0.901785	0.857067	0.857067	0.807494	0.807494	0.869017	0.869017	0.853974	0.836465	0.720608	0.824998	0.853974	0.836465	0.836465	0.630807	0.351755	0.931241	0.853901	0.931241	0.931241	0.931241	0.931241	0.931241	0.158377	0.158377	0.428972
LT_macaque_MH049715.1_Thailand-(_-S-Cox1)-Thanchomnang_18	0.714931	0.750629	0.750629	0.764126	0.764126	0.833605	0.833605	0.833605	0.693883	0.826128	0.826128	0.826128	0.693883	0.826128	0.826128	0.693883	0.869017	0.699054	0.853974	0.853974	0.898692	0.853974	0.846357	0.901785	0.857067	0.857067	0.807494	0.807494	0.869017	0.869017	0.853974	0.836465	0.720608	0.824998	0.853974	0.836465	0.836465	0.630807	0.351755	0.931241	0.853901	0.931241	0.931241	0.931241	0.931241	0.931241	0.158377	0.158377	0.428972
LT_macaque_MH049716.1_Thailand-(_-S-Cox1)-Thanchomnang_18	0.691963	0.727661	0.727661	0.741159	0.741159	0.810638	0.810638	0.810638	0.670915	0.80316	0.80316	0.80316	0.670915	0.80316	0.80316	0.670915	0.84605	0.676086	0.831006	0.831006	0.875724	0.831006	0.82339	0.901785	0.857067	0.857067	0.784526	0.784526	0.84605	0.84605	0.831006	0.836465	0.69764	0.80203	0.831006	0.813497	0.813497	0.607839	0.328788	0.908273	0.830934	0.908273	0.908273	0.908273	0.908273	0.908273	0.13541	0.13541	0.406005
LT_macaque_MH049717.1_Thailand-(_-S-Cox1)-Thanchomnang_18	0.691963	0.727661	0.727661	0.741159	0.741159	0.810638	0.810638	0.810638	0.670915	0.80316	0.80316	0.80316	0.670915	0.80316	0.80316	0.670915	0.84605	0.676086	0.781492	0.781492	0.826209	0.781492	0.872915	0.85227	0.807552	0.807552	0.834051	0.834051	0.84605	0.84605	0.781492	0.78695	0.69764	0.752515	0.781492	0.763982	0.763982	0.607839	0.328788	0.858758	0.781419	0.858758	0.858758	0.858758	0.858758	0.858758	0.13541	0.13541	0.406005
LT_macaque_MH049718.1_Thailand-(_-S-Cox1)-Thanchomnang_18	0.691963	0.727661	0.727661	0.741159	0.741159	0.810638	0.810638	0.810638	0.670915	0.80316	0.80316	0.80316	0.670915	0.80316	0.80316	0.670915	0.84605	0.676086	0.831006	0.831006	0.875724	0.831006	0.82339	0.901785	0.857067	0.857067	0.784526	0.784526	0.84605	0.84605	0.831006	0.836465	0.69764	0.80203	0.831006	0.813497	0.813497	0.607839	0.328788	0.908273	0.830934	0.908273	0.908273	0.908273	0.908273	0.908273	0.13541	0.13541	0.406005
LT_macaque_MH049719.1_Thailand-(_-S-Cox1)-Thanchomnang_18	0.730778	0.766476	0.766476	0.779974	0.779974	0.849453	0.849453	0.849453	0.670915	0.80316	0.80316	0.80316	0.670915	0.80316	0.80316	0.670915	0.884865	0.714901	0.831006	0.831006	0.875724	0.831006	0.834426	0.9406	0.895882	0.895882	0.795562	0.834051	0.884865	0.884865	0.831006	0.836465	0.736455	0.80203	0.831006	0.813497	0.813497	0.607839	0.328788	0.869785	0.830934	0.869785	0.869785	0.869785	0.869785	0.869785	0.174225	0.174225	0.367516
LT_macaque_MH049720.1_Thailand-(_-S-Cox1)-Thanchomnang_18	0.691963	0.727661	0.727661	0.741159	0.741159	0.810638	0.810638	0.810638	0.670915	0.80316	0.80316	0.80316	0.670915	0.80316	0.80316	0.670915	0.84605	0.676086	0.831006	0.831006	0.875724	0.831006	0.872915	0.901785	0.857067	0.857067	0.834051	0.834051	0.84605	0.84605	0.831006	0.836465	0.69764	0.80203	0.831006	0.813497	0.813497	0.607839	0.328788	0.908273	0.830934	0.908273	0.908273	0.908273	0.908273	0.908273	0.13541	0.13541	0.406005
LT_macaque_MH049721.1_Thailand-(_-S-Cox1)-Thanchomnang_18	0.691963	0.727661	0.727661	0.741159	0.741159	0.810638	0.810638	0.810638	0.670915	0.80316	0.80316	0.80316	0.670915	0.80316	0.80316	0.670915	0.84605	0.676086	0.831006	0.831006	0.875724	0.831006	0.82339	0.901785	0.857067	0.857067	0.784526	0.784526	0.84605	0.84605	0.831006	0.836465	0.69764	0.80203	0.831006	0.813497	0.813497	0.607839	0.328788	0.908273	0.830934	0.908273	0.908273	0.908273	0.908273	0.908273	0.13541	0.13541	0.406005
LT_macaque_MH049722.1_Laos-(_-S-Cox1)-Thanchomnang_18	0.714931	0.750629	0.750629	0.764126	0.764126	0.833605	0.833605	0.833605	0.693883	0.826128	0.826128	0.826128	0.693883	0.826128	0.826128	0.693883	0.869017	0.699054	0.853974	0.853974	0.898692	0.853974	0.846357	0.901785	0.857067	0.857067	0.807494	0.807494	0.869017	0.869017	0.853974	0.836465	0.720608	0.824998	0.853974	0.836465	0.836465	0.630807	0.351755	0.931241	0.853901	0.931241	0.931241	0.931241	0.931241	0.931241	0.158377	0.158377	0.428972
LT_macaque_MH049723.1_Laos-(_-S-Cox1)-Thanchomnang_18	0.691963	0.727661	0.727661	0.741159	0.741159	0.810638	0.810638	0.810638	0.670915	0.80316	0.80316	0.80316	0.670915	0.80316	0.80316	0.670915	0.84605	0.676086	0.831006	0.831006	0.875724	0.831006	0.872915	0.901785	0.857067	0.857067	0.834051	0.834051	0.84605	0.84605	0.831006	0.836465	0.69764	0.80203	0.831006	0.813497	0.813497	0.607839	0.453984	0.908273	0.830934	0.908273	0.908273	0.908273	0.908273	0.908273	0.260606	0.260606	0.345656
LT_macaque_MH049724.1_Laos-(_-S-Cox1)-Thanchomnang_18	0.666321	0.702019	0.702019	0.715517	0.715517	0.810638	0.810638	0.810638	0.731266	0.86351	0.86351	0.86351	0.731266	0.86351	0.86351	0.731266	0.84605	0.736437	0.781492	0.781492	0.826209	0.781492	0.890764	0.870119	0.825402	0.825402	0.8519	0.8519	0.84605	0.84605	0.781492	0.78695	0.757991	0.752515	0.781492	0.763982	0.763982	0.625689	0.346637	0.858758	0.781419	0.858758	0.858758	0.858758	0.858758	0.858758	0.19576	0.19576	0.466355
LT_macaque_MH049725.1_Laos-(_-S-Cox1)-Thanchomnang_18	0.68276	0.718458	0.718458	0.731955	0.731955	0.801434	0.801434	0.801434	0.709779	0.776678	0.776678	0.776678	0.709779	0.776678	0.776678	0.709779	0.797983	0.666883	0.831006	0.831006	0.875724	0.831006	0.833547	0.862418	0.857067	0.8177	0.872915	0.872915	0.797983	0.797983	0.831006	0.836465	0.688437	0.80203	0.831006	0.813497	0.813497	0.559772	0.405917	0.908273	0.830934	0.908273	0.908273	0.908273	0.908273	0.908273	0.251403	0.251403	0.357937
LT_macaque_MH049726.1_Laos-(_-S-Cox1)-Thanchomnang_18	0.727661	0.727661	0.727661	0.776857	0.776857	0.846336	0.846336	0.846336	0.706614	0.838859	0.838859	0.838859	0.706614	0.838859	0.838859	0.706614	0.881748	0.711785	0.831006	0.831006	0.875724	0.831006	0.872915	0.901785	0.857067	0.857067	0.834051	0.834051	0.881748	0.881748	0.831006	0.836465	0.733339	0.80203	0.831006	0.813497	0.813497	0.643538	0.489683	0.908273	0.830934	0.908273	0.908273	0.908273	0.908273	0.908273	0.296304	0.296304	0.376357
LT_macaque_MH049727.1_Laos-(_-S-Cox1)-Thanchomnang_18	0.730827	0.766525	0.766525	0.780023	0.780023	0.849502	0.849502	0.849502	0.709779	0.776678	0.776678	0.776678	0.709779	0.776678	0.776678	0.709779	0.84605	0.71495	0.831006	0.831006	0.875724	0.831006	0.833547	0.862418	0.857067	0.8177	0.872915	0.872915	0.84605	0.84605	0.831006	0.836465	0.736504	0.80203	0.831006	0.813497	0.813497	0.607839	0.453984	0.908273	0.830934	0.908273	0.908273	0.908273	0.908273	0.908273	0.29947	0.29947	0.406005
LT_macaque_MH049728.1_Laos-(_-S-Cox1)-Thanchomnang_18	0.753794	0.789493	0.789493	0.80299	0.80299	0.872469	0.872469	0.872469	0.732746	0.799645	0.799645	0.799645	0.732746	0.799645	0.799645	0.732746	0.869017	0.737917	0.853974	0.853974	0.898692	0.853974	0.856515	0.862418	0.857067	0.8177	0.895882	0.895882	0.869017	0.869017	0.853974	0.836465	0.759471	0.824998	0.853974	0.836465	0.836465	0.630807	0.476952	0.931241	0.853901	0.931241	0.931241	0.931241	0.931241	0.931241	0.322437	0.322437	0.428972
LT_macaque_MH049729.1_Laos-(_-S-Cox1)-Thanchomnang_18	0.730778	0.766476	0.766476	0.779974	0.779974	0.849453	0.849453	0.849453	0.738635	0.80316	0.80316	0.80316	0.738635	0.80316	0.80316	0.738635	0.884865	0.714901	0.831006	0.831006	0.875724	0.831006	0.834426	0.9406	0.895882	0.895882	0.795562	0.834051	0.884865	0.884865	0.831006	0.836465	0.736455	0.80203	0.831006	0.813497	0.813497	0.675559	0.43416	0.869785	0.830934	0.869785	0.869785	0.869785	0.869785	0.869785	0.279597	0.279597	0.337049
NC_028624.1_5381-6922-Strongyloides_stercoralis_PV001	0.8852	0.8852	0.8852	0.8852	0.8852	0.8852	0.8852	0.8852	0.873018	0.924015	0.924015	0.924015	0.873018	0.924015	0.924015	0.873018	0.846112	0.865387	0.239484	0.239484	0.284201	0.239484	0.574462	0.672892	0.674428	0.637058	0.690823	0.605225	0.846112	0.846112	0.299833	0.466065	0.8852	0.239484	0.35129	0.422408	0.319986	0.846748	0.80203	0.247789	0.402182	0.338097	0.338097	0.295523	0.247789	0.295523	0.840482	0.840482	0.84021
OL505577-Rhesus_macaque-Myanmar-Ko_2023	0.644152	0.67985	0.67985	0.693348	0.693348	0.762827	0.762827	0.762827	0.666784	0.799029	0.799029	0.799029	0.666784	0.799029	0.799029	0.666784	0.798078	0.628114	0.878015	0.878015	0.922733	0.878015	0.905169	0.934039	0.889322	0.889322	0.866306	0.866306	0.798078	0.798078	0.863261	0.868719	0.649668	0.8492	0.863261	0.845752	0.845752	0.555802	0.28085	0.955282	0.863189	0.940528	0.955282	0.940528	0.955282	0.940528	0.026322	0.026322	0.296917
OL672152-Japanese_macaque-Japan-Ko_2023	0.665814	0.701512	0.701512	0.614853	0.614853	0.713126	0.713126	0.713126	0.600035	0.740956	0.740956	0.740956	0.600035	0.740956	0.740956	0.600035	0.751989	0.683923	0.818718	0.818718	0.818718	0.818718	0.839647	0.929133	0.929133	0.929133	0.800783	0.839272	0.751989	0.751989	0.818718	0.793455	0.63839	0.818718	0.818718	0.818718	0.818718	0.700381	0.514529	0.857496	0.818646	0.857496	0.857496	0.857496	0.857496	0.857496	0.527272	0.527272	0.595366
OL672153-Rhesus_macaque-Myanmar-Ko_2023	0.739424	0.775122	0.775122	0.78862	0.78862	0.840249	0.840249	0.840249	0.781291	0.845816	0.845816	0.845816	0.781291	0.845816	0.845816	0.781291	0.783653	0.70949	0.80203	0.80203	0.846748	0.80203	0.823299	0.929473	0.884755	0.884755	0.823299	0.861788	0.783653	0.783653	0.80203	0.807489	0.731044	0.80203	0.80203	0.784521	0.784521	0.645341	0.514928	0.801721	0.801958	0.801721	0.801721	0.801721	0.801721	0.801721	0.403548	0.403548	0.200277
OL672246-Francois_lutung-Japan-Zoological-park-Ko_2023	0.753816	0.789514	0.789514	0.702855	0.702855	0.754565	0.754565	0.754565	0.728718	0.676936	0.676936	0.676936	0.728718	0.676936	0.676936	0.728718	0.697969	0.707854	0.80203	0.80203	0.846748	0.80203	0.80545	0.860549	0.815831	0.815831	0.80545	0.843939	0.697969	0.697969	0.80203	0.807489	0.727667	0.80203	0.80203	0.784521	0.784521	0.727624	0.497054	0.801721	0.801958	0.801721	0.801721	0.801721	0.801721	0.801721	0.582781	0.582781	0.437085
OL692833-Red-shanked_Douc_Langur-Japan-park-Ko_2023	0.753816	0.789514	0.789514	0.702855	0.702855	0.754565	0.754565	0.754565	0.728718	0.676936	0.676936	0.676936	0.728718	0.676936	0.676936	0.728718	0.697969	0.707854	0.80203	0.80203	0.846748	0.80203	0.80545	0.860549	0.815831	0.815831	0.80545	0.843939	0.697969	0.697969	0.80203	0.807489	0.727667	0.80203	0.80203	0.784521	0.784521	0.727624	0.497054	0.801721	0.801958	0.801721	0.801721	0.801721	0.801721	0.801721	0.582781	0.582781	0.437085
OL739736-Siamang-Japan-Zoological-park-Ko_2023	0.772535	0.808233	0.808233	0.772535	0.772535	0.83721	0.83721	0.83721	0.717139	0.711514	0.711514	0.711514	0.717139	0.711514	0.711514	0.717139	0.780613	0.790644	0.846748	0.846748	0.846748	0.846748	0.850168	0.911624	0.911624	0.911624	0.850168	0.888656	0.780613	0.780613	0.846748	0.852207	0.759351	0.846748	0.846748	0.829239	0.829239	0.775691	0.6408	0.846439	0.846676	0.846439	0.846439	0.846439	0.846439	0.846439	0.641446	0.641446	0.495749
OL890689-Orangutan-Japan-Zoological-park-Ko_2023	0.602439	0.602439	0.602439	0.651635	0.651635	0.815681	0.815681	0.815681	0.841641	0.906166	0.906166	0.906166	0.841641	0.906166	0.906166	0.841641	0.759084	0.760509	0.80203	0.80203	0.846748	0.80203	0.80545	0.860549	0.815831	0.815831	0.80545	0.843939	0.759084	0.759084	0.80203	0.807489	0.731127	0.80203	0.80203	0.784521	0.784521	0.714127	0.518805	0.801721	0.801958	0.801721	0.801721	0.801721	0.801721	0.801721	0.512755	0.512755	0.500088
OM570197.1-Rhesus_macaque-Myanmar	0.693092	0.72879	0.72879	0.693092	0.693092	0.762571	0.762571	0.762571	0.656858	0.789103	0.789103	0.789103	0.656858	0.789103	0.789103	0.656858	0.783925	0.613962	0.80203	0.80203	0.846748	0.80203	0.843939	0.872809	0.828091	0.828091	0.805075	0.805075	0.783925	0.783925	0.80203	0.807489	0.684711	0.80203	0.80203	0.784521	0.784521	0.608968	0.354385	0.879297	0.801958	0.879297	0.879297	0.879297	0.879297	0.879297	0.214522	0.214522	0.485117
OM570198.1-Rhesus_macaque-Myanmar	0.693092	0.72879	0.72879	0.693092	0.693092	0.762571	0.762571	0.762571	0.656858	0.789103	0.789103	0.789103	0.656858	0.789103	0.789103	0.656858	0.783925	0.613962	0.80203	0.80203	0.846748	0.80203	0.843939	0.872809	0.828091	0.828091	0.805075	0.805075	0.783925	0.783925	0.80203	0.807489	0.684711	0.80203	0.80203	0.784521	0.784521	0.608968	0.354385	0.879297	0.801958	0.879297	0.879297	0.879297	0.879297	0.879297	0.214522	0.214522	0.485117
OM570199.1-Rhesus_macaque-Myanmar	0.693092	0.72879	0.72879	0.693092	0.693092	0.762571	0.762571	0.762571	0.656858	0.789103	0.789103	0.789103	0.656858	0.789103	0.789103	0.656858	0.783925	0.613962	0.80203	0.80203	0.846748	0.80203	0.843939	0.872809	0.828091	0.828091	0.805075	0.805075	0.783925	0.783925	0.80203	0.807489	0.684711	0.80203	0.80203	0.784521	0.784521	0.608968	0.354385	0.879297	0.801958	0.879297	0.879297	0.879297	0.879297	0.879297	0.214522	0.214522	0.485117
OM570200.1-Rhesus_macaque-Myanmar	0.693092	0.72879	0.72879	0.693092	0.693092	0.762571	0.762571	0.762571	0.656858	0.789103	0.789103	0.789103	0.656858	0.789103	0.789103	0.656858	0.783925	0.613962	0.80203	0.80203	0.846748	0.80203	0.843939	0.872809	0.828091	0.828091	0.805075	0.805075	0.783925	0.783925	0.80203	0.807489	0.684711	0.80203	0.80203	0.784521	0.784521	0.608968	0.414672	0.879297	0.801958	0.879297	0.879297	0.879297	0.879297	0.879297	0.27481	0.27481	0.424768
OM570201.1-Rhesus_macaque-Myanmar	0.693092	0.72879	0.72879	0.693092	0.693092	0.762571	0.762571	0.762571	0.656858	0.789103	0.789103	0.789103	0.656858	0.789103	0.789103	0.656858	0.783925	0.613962	0.80203	0.80203	0.846748	0.80203	0.843939	0.872809	0.828091	0.828091	0.805075	0.805075	0.783925	0.783925	0.80203	0.807489	0.684711	0.80203	0.80203	0.784521	0.784521	0.608968	0.354385	0.879297	0.801958	0.879297	0.879297	0.879297	0.879297	0.879297	0.214522	0.214522	0.485117
OM570202.1-Rhesus_macaque-Myanmar	0.694856	0.730555	0.730555	0.694856	0.694856	0.810638	0.810638	0.810638	0.610555	0.789103	0.789103	0.789103	0.610555	0.789103	0.789103	0.610555	0.831993	0.662029	0.797233	0.797233	0.797233	0.797233	0.888656	0.823294	0.823294	0.823294	0.849793	0.849793	0.831993	0.831993	0.797233	0.802692	0.732779	0.797233	0.797233	0.779724	0.779724	0.657035	0.512079	0.8745	0.797161	0.8745	0.8745	0.8745	0.8745	0.8745	0.372216	0.372216	0.577902
OM570203.1-Rhesus_macaque-Myanmar	0.693092	0.72879	0.72879	0.693092	0.693092	0.762571	0.762571	0.762571	0.656858	0.789103	0.789103	0.789103	0.656858	0.789103	0.789103	0.656858	0.783925	0.613962	0.80203	0.80203	0.846748	0.80203	0.843939	0.872809	0.828091	0.828091	0.805075	0.805075	0.783925	0.783925	0.80203	0.807489	0.684711	0.80203	0.80203	0.784521	0.784521	0.608968	0.354385	0.879297	0.801958	0.879297	0.879297	0.879297	0.879297	0.879297	0.214522	0.214522	0.485117
OM570204.1-Rhesus_macaque-Myanmar	0.643896	0.679594	0.679594	0.693092	0.693092	0.762571	0.762571	0.762571	0.656858	0.789103	0.789103	0.789103	0.656858	0.789103	0.789103	0.656858	0.783925	0.613962	0.80203	0.80203	0.846748	0.80203	0.843939	0.872809	0.828091	0.828091	0.805075	0.805075	0.783925	0.783925	0.80203	0.807489	0.635516	0.80203	0.80203	0.784521	0.784521	0.559772	0.354385	0.879297	0.801958	0.879297	0.879297	0.879297	0.879297	0.879297	0.165326	0.165326	0.435921
OM570205.1-Rhesus_macaque-Myanmar	0.693092	0.72879	0.72879	0.693092	0.693092	0.762571	0.762571	0.762571	0.656858	0.789103	0.789103	0.789103	0.656858	0.789103	0.789103	0.656858	0.783925	0.613962	0.80203	0.80203	0.846748	0.80203	0.843939	0.872809	0.828091	0.828091	0.805075	0.805075	0.783925	0.783925	0.80203	0.807489	0.684711	0.80203	0.80203	0.784521	0.784521	0.608968	0.354385	0.879297	0.801958	0.879297	0.879297	0.879297	0.879297	0.879297	0.214522	0.214522	0.485117
OM570206.1-Rhesus_macaque-Myanmar	0.693092	0.72879	0.72879	0.693092	0.693092	0.762571	0.762571	0.762571	0.656858	0.789103	0.789103	0.789103	0.656858	0.789103	0.789103	0.656858	0.783925	0.613962	0.80203	0.80203	0.846748	0.80203	0.843939	0.872809	0.828091	0.828091	0.805075	0.805075	0.783925	0.783925	0.80203	0.807489	0.684711	0.80203	0.80203	0.784521	0.784521	0.608968	0.354385	0.879297	0.801958	0.879297	0.879297	0.879297	0.879297	0.879297	0.214522	0.214522	0.485117
OM570207.1-Rhesus_macaque-Myanmar	0.575764	0.611462	0.611462	0.62496	0.62496	0.762571	0.762571	0.762571	0.724578	0.789103	0.789103	0.789103	0.724578	0.789103	0.789103	0.724578	0.783925	0.613962	0.80203	0.80203	0.846748	0.80203	0.843939	0.872809	0.828091	0.828091	0.805075	0.805075	0.783925	0.783925	0.80203	0.807489	0.635516	0.80203	0.80203	0.784521	0.784521	0.627492	0.371882	0.879297	0.801958	0.879297	0.879297	0.879297	0.879297	0.879297	0.182824	0.182824	0.385699
OM570208.1-Rhesus_macaque-Myanmar	0.644152	0.67985	0.67985	0.693348	0.693348	0.762827	0.762827	0.762827	0.666784	0.799029	0.799029	0.799029	0.666784	0.799029	0.799029	0.666784	0.798078	0.628114	0.878015	0.878015	0.922733	0.878015	0.905169	0.934039	0.889322	0.889322	0.866306	0.866306	0.798078	0.798078	0.863261	0.868719	0.649668	0.8492	0.863261	0.845752	0.845752	0.555802	0.28085	0.955282	0.863189	0.940528	0.955282	0.940528	0.955282	0.940528	0.026322	0.026322	0.296917
OM570209.1-Rhesus_macaque-Myanmar	0.643896	0.679594	0.679594	0.693092	0.693092	0.762571	0.762571	0.762571	0.656858	0.789103	0.789103	0.789103	0.656858	0.789103	0.789103	0.656858	0.783925	0.613962	0.80203	0.80203	0.846748	0.80203	0.843939	0.872809	0.828091	0.828091	0.805075	0.805075	0.783925	0.783925	0.80203	0.807489	0.635516	0.80203	0.80203	0.784521	0.784521	0.559772	0.429359	0.879297	0.801958	0.879297	0.879297	0.879297	0.879297	0.879297	0.240301	0.240301	0.385699
OM570210.1-Rhesus_macaque-Myanmar	0.644152	0.67985	0.67985	0.693348	0.693348	0.762827	0.762827	0.762827	0.666784	0.799029	0.799029	0.799029	0.666784	0.799029	0.799029	0.666784	0.798078	0.628114	0.878015	0.878015	0.922733	0.878015	0.905169	0.934039	0.889322	0.889322	0.866306	0.866306	0.798078	0.798078	0.863261	0.868719	0.649668	0.8492	0.863261	0.845752	0.845752	0.555802	0.28085	0.955282	0.863189	0.940528	0.955282	0.940528	0.955282	0.940528	0.026322	0.026322	0.296917
OM570211.1-Rhesus_macaque-Myanmar	0.644152	0.67985	0.67985	0.693348	0.693348	0.762827	0.762827	0.762827	0.666784	0.799029	0.799029	0.799029	0.666784	0.799029	0.799029	0.666784	0.798078	0.628114	0.878015	0.878015	0.922733	0.878015	0.905169	0.934039	0.889322	0.889322	0.866306	0.866306	0.798078	0.798078	0.863261	0.868719	0.649668	0.8492	0.863261	0.845752	0.845752	0.555802	0.28085	0.955282	0.863189	0.940528	0.955282	0.940528	0.955282	0.940528	0.026322	0.026322	0.296917
OM570212.1-Rhesus_macaque-Myanmar	0.693092	0.72879	0.72879	0.693092	0.693092	0.762571	0.762571	0.762571	0.657114	0.789359	0.789359	0.789359	0.657114	0.789359	0.789359	0.657114	0.784086	0.614123	0.802287	0.802287	0.847004	0.802287	0.844195	0.873065	0.828347	0.828347	0.805331	0.805331	0.784086	0.784086	0.802287	0.807745	0.684873	0.802125	0.802287	0.784777	0.784777	0.609063	0.341941	0.879553	0.802214	0.879553	0.879553	0.879553	0.879553	0.879553	0.202209	0.202209	0.472804
OM570213.1-Rhesus_macaque-Myanmar	0.666863	0.702562	0.702562	0.716059	0.716059	0.785538	0.785538	0.785538	0.747801	0.812326	0.812326	0.812326	0.747801	0.812326	0.812326	0.747801	0.807054	0.63709	0.825254	0.825254	0.869972	0.825254	0.867162	0.873065	0.828347	0.828347	0.828299	0.828299	0.807054	0.807054	0.825254	0.807745	0.658644	0.825093	0.825254	0.807745	0.807745	0.650554	0.394976	0.902521	0.825182	0.902521	0.902521	0.902521	0.902521	0.902521	0.206047	0.206047	0.340803
OM570214.1-Rhesus_macaque-Myanmar	0.643896	0.679594	0.679594	0.693092	0.693092	0.762571	0.762571	0.762571	0.724834	0.789359	0.789359	0.789359	0.724834	0.789359	0.789359	0.724834	0.784086	0.614123	0.802287	0.802287	0.847004	0.802287	0.844195	0.873065	0.828347	0.828347	0.805331	0.805331	0.784086	0.784086	0.802287	0.807745	0.635677	0.802125	0.802287	0.784777	0.784777	0.627587	0.372008	0.879553	0.802214	0.879553	0.879553	0.879553	0.879553	0.879553	0.18308	0.18308	0.317835
OM570215.1-Rhesus_macaque-Myanmar	0.768096	0.803794	0.803794	0.768096	0.768096	0.863217	0.863217	0.863217	0.894031	0.91154	0.863312	0.863312	0.894031	0.863312	0.91154	0.894031	0.806781	0.775119	0.825254	0.825254	0.869972	0.825254	0.846523	0.929729	0.885012	0.885012	0.846523	0.885012	0.806781	0.806781	0.825254	0.807745	0.845869	0.825093	0.825254	0.807745	0.807745	0.717599	0.585038	0.824944	0.825182	0.824944	0.824944	0.824944	0.824944	0.824944	0.565485	0.565485	0.362213
OM570216.1-Rhesus_macaque-Myanmar	0.695932	0.731631	0.731631	0.745128	0.745128	0.840249	0.840249	0.840249	0.824048	0.888573	0.888573	0.888573	0.824048	0.888573	0.888573	0.824048	0.783814	0.752152	0.802287	0.802287	0.847004	0.802287	0.823555	0.929729	0.885012	0.885012	0.823555	0.862044	0.783814	0.783814	0.802287	0.807745	0.773706	0.802125	0.802287	0.784777	0.784777	0.645436	0.454767	0.801977	0.802214	0.801977	0.801977	0.801977	0.801977	0.801977	0.386018	0.386018	0.303383
OM570217.1-Rhesus_macaque-Myanmar	0.695932	0.731631	0.731631	0.745128	0.745128	0.840249	0.840249	0.840249	0.871064	0.888573	0.840345	0.840345	0.871064	0.840345	0.888573	0.871064	0.783814	0.752152	0.802287	0.802287	0.847004	0.802287	0.823555	0.929729	0.885012	0.885012	0.823555	0.862044	0.783814	0.783814	0.802287	0.807745	0.773706	0.802125	0.802287	0.784777	0.784777	0.645436	0.501783	0.801977	0.802214	0.801977	0.801977	0.801977	0.801977	0.801977	0.433034	0.433034	0.350399
OM570218.1-Rhesus_macaque-Myanmar	0.721575	0.757273	0.757273	0.77077	0.77077	0.789143	0.789143	0.789143	0.763698	0.777116	0.777116	0.777116	0.763698	0.777116	0.777116	0.763698	0.732707	0.742738	0.802287	0.802287	0.847004	0.802287	0.805706	0.91188	0.867162	0.867162	0.805706	0.844195	0.732707	0.732707	0.802287	0.807745	0.662249	0.802125	0.802287	0.784777	0.784777	0.678523	0.548142	0.801977	0.802214	0.801977	0.801977	0.801977	0.801977	0.801977	0.436892	0.436892	0.23362
OM570219.1-Rhesus_macaque-Myanmar	0.739424	0.775122	0.775122	0.78862	0.78862	0.840249	0.840249	0.840249	0.781547	0.846072	0.846072	0.846072	0.781547	0.846072	0.846072	0.781547	0.783814	0.709651	0.802287	0.802287	0.847004	0.802287	0.823555	0.929729	0.885012	0.885012	0.823555	0.862044	0.783814	0.783814	0.802287	0.807745	0.731205	0.802125	0.802287	0.784777	0.784777	0.645436	0.515054	0.801977	0.802214	0.801977	0.801977	0.801977	0.801977	0.801977	0.403805	0.403805	0.200533
OM570220.1-Rhesus_macaque-Myanmar	0.739424	0.775122	0.775122	0.78862	0.78862	0.840249	0.840249	0.840249	0.781547	0.846072	0.846072	0.846072	0.781547	0.846072	0.846072	0.781547	0.783814	0.709651	0.802287	0.802287	0.847004	0.802287	0.763365	0.929729	0.885012	0.824821	0.763365	0.801854	0.783814	0.783814	0.742096	0.747555	0.731205	0.802125	0.802287	0.724587	0.724587	0.645436	0.515054	0.801977	0.742024	0.741787	0.741787	0.741787	0.801977	0.741787	0.403805	0.403805	0.260882
OM570221.1-Rhesus_macaque-Myanmar	0.739424	0.775122	0.775122	0.78862	0.78862	0.840249	0.840249	0.840249	0.781547	0.846072	0.846072	0.846072	0.781547	0.846072	0.846072	0.781547	0.783814	0.709651	0.802287	0.802287	0.847004	0.802287	0.823555	0.929729	0.885012	0.885012	0.823555	0.862044	0.783814	0.783814	0.802287	0.807745	0.731205	0.802125	0.802287	0.784777	0.784777	0.645436	0.515054	0.801977	0.802214	0.801977	0.801977	0.801977	0.801977	0.801977	0.403805	0.403805	0.200533
OM570560.1-Japanese_macaque-Japan-(Miyazaki)	0.683664	0.719362	0.719362	0.632703	0.632703	0.713126	0.713126	0.713126	0.61814	0.759062	0.759062	0.759062	0.61814	0.759062	0.759062	0.61814	0.752151	0.701934	0.818974	0.818974	0.818974	0.818974	0.857752	0.947239	0.947239	0.947239	0.818889	0.857377	0.752151	0.752151	0.818974	0.793712	0.656401	0.818813	0.818974	0.818974	0.818974	0.718325	0.532505	0.857752	0.818902	0.857752	0.857752	0.857752	0.857752	0.857752	0.545377	0.545377	0.613472
OM570561.1-Japanese_macaque-Japan-(Miyazaki)	0.665814	0.701512	0.701512	0.614853	0.614853	0.713126	0.713126	0.713126	0.600291	0.741212	0.741212	0.741212	0.600291	0.741212	0.741212	0.600291	0.752151	0.684084	0.818974	0.818974	0.818974	0.818974	0.839903	0.929389	0.929389	0.929389	0.801039	0.839528	0.752151	0.752151	0.818974	0.793712	0.638551	0.818813	0.818974	0.818974	0.818974	0.700476	0.514655	0.857752	0.818902	0.857752	0.857752	0.857752	0.857752	0.857752	0.527528	0.527528	0.595623
OM570562.1-Japanese_macaque-Japan-(Miyazaki)	0.665814	0.701512	0.701512	0.614853	0.614853	0.713126	0.713126	0.713126	0.600291	0.741212	0.741212	0.741212	0.600291	0.741212	0.741212	0.600291	0.752151	0.684084	0.818974	0.818974	0.818974	0.818974	0.839903	0.929389	0.929389	0.929389	0.801039	0.839528	0.752151	0.752151	0.818974	0.793712	0.638551	0.818813	0.818974	0.818974	0.818974	0.700476	0.514655	0.857752	0.818902	0.857752	0.857752	0.857752	0.857752	0.857752	0.527528	0.527528	0.595623
OM570563.1-Japanese_macaque-Japan-(Miyazaki)	0.665814	0.701512	0.701512	0.614853	0.614853	0.713126	0.713126	0.713126	0.600291	0.741212	0.741212	0.741212	0.600291	0.741212	0.741212	0.600291	0.752151	0.684084	0.818974	0.818974	0.818974	0.818974	0.839903	0.929389	0.929389	0.929389	0.801039	0.839528	0.752151	0.752151	0.818974	0.793712	0.638551	0.818813	0.818974	0.818974	0.818974	0.700476	0.514655	0.857752	0.818902	0.857752	0.857752	0.857752	0.857752	0.857752	0.527528	0.527528	0.595623
OM570564.1-Japanese_macaque-Japan-(Miyazaki)	0.665814	0.701512	0.701512	0.614853	0.614853	0.713126	0.713126	0.713126	0.600291	0.761366	0.761366	0.761366	0.600291	0.761366	0.761366	0.600291	0.752151	0.684084	0.818974	0.818974	0.818974	0.818974	0.839903	0.929389	0.929389	0.929389	0.801039	0.839528	0.752151	0.752151	0.818974	0.793712	0.638551	0.818813	0.818974	0.818974	0.818974	0.700476	0.514655	0.857752	0.818902	0.857752	0.857752	0.857752	0.857752	0.857752	0.527528	0.527528	0.595623
OM570565.1-Japanese_macaque-Japan-(Miyazaki)	0.616618	0.652317	0.652317	0.665814	0.665814	0.764087	0.764087	0.764087	0.600291	0.792173	0.792173	0.792173	0.600291	0.792173	0.792173	0.600291	0.803111	0.684084	0.818974	0.818974	0.818974	0.818974	0.839903	0.929389	0.929389	0.929389	0.801039	0.839528	0.803111	0.803111	0.818974	0.793712	0.589356	0.818813	0.818974	0.818974	0.818974	0.65128	0.565616	0.857752	0.818902	0.857752	0.857752	0.857752	0.857752	0.857752	0.478332	0.478332	0.546427
OM570566.1-Japanese_macaque-Japan-(Miyazaki)	0.665814	0.701512	0.701512	0.614853	0.614853	0.713126	0.713126	0.713126	0.600291	0.741212	0.741212	0.741212	0.600291	0.741212	0.741212	0.600291	0.752151	0.684084	0.818974	0.818974	0.818974	0.818974	0.839903	0.929389	0.929389	0.929389	0.801039	0.839528	0.752151	0.752151	0.818974	0.793712	0.638551	0.818813	0.818974	0.818974	0.818974	0.700476	0.514655	0.857752	0.818902	0.857752	0.857752	0.857752	0.857752	0.857752	0.527528	0.527528	0.595623
OM570567.1-Japanese_macaque-Japan-(Miyazaki)	0.665814	0.701512	0.701512	0.614853	0.614853	0.713126	0.713126	0.713126	0.600291	0.741212	0.741212	0.741212	0.600291	0.741212	0.741212	0.600291	0.752151	0.684084	0.818974	0.818974	0.818974	0.818974	0.839903	0.929389	0.929389	0.929389	0.801039	0.839528	0.752151	0.752151	0.818974	0.793712	0.638551	0.818813	0.818974	0.818974	0.818974	0.700476	0.514655	0.857752	0.818902	0.857752	0.857752	0.857752	0.857752	0.857752	0.527528	0.527528	0.595623
OM570568.1-Japanese_macaque-Japan-(Miyazaki)	0.704678	0.740376	0.740376	0.653717	0.653717	0.751989	0.751989	0.751989	0.639154	0.780076	0.780076	0.780076	0.639154	0.780076	0.780076	0.639154	0.713063	0.722948	0.818974	0.818974	0.818974	0.818974	0.839903	0.929389	0.929389	0.929389	0.839903	0.878392	0.713063	0.713063	0.818974	0.793712	0.677415	0.818813	0.818974	0.818974	0.818974	0.700476	0.514655	0.818665	0.818902	0.818665	0.818665	0.818665	0.818665	0.818665	0.566391	0.566391	0.556535
OM570569.1-Japanese_macaque-Japan-(Miyazaki)	0.665814	0.701512	0.701512	0.614853	0.614853	0.713126	0.713126	0.713126	0.600291	0.741212	0.741212	0.741212	0.600291	0.741212	0.741212	0.600291	0.752151	0.684084	0.818974	0.818974	0.818974	0.818974	0.839903	0.929389	0.929389	0.929389	0.801039	0.839528	0.752151	0.752151	0.818974	0.793712	0.638551	0.818813	0.818974	0.818974	0.818974	0.700476	0.514655	0.857752	0.818902	0.857752	0.857752	0.857752	0.857752	0.857752	0.527528	0.527528	0.595623
OM570570.1-Francois_lutung-Japan-Zoological-park-A	0.753816	0.789514	0.789514	0.702855	0.702855	0.754565	0.754565	0.754565	0.728974	0.677193	0.677193	0.677193	0.728974	0.677193	0.677193	0.728974	0.69813	0.708015	0.802287	0.802287	0.847004	0.802287	0.805706	0.860805	0.816087	0.816087	0.805706	0.844195	0.69813	0.69813	0.802287	0.807745	0.727828	0.802125	0.802287	0.784777	0.784777	0.727719	0.497181	0.801977	0.802214	0.801977	0.801977	0.801977	0.801977	0.801977	0.583037	0.583037	0.437341
OM570570.1-Red-shanked_Douc_Langur-Japan-Zoological-park-A	0.753816	0.789514	0.789514	0.702855	0.702855	0.754565	0.754565	0.754565	0.728974	0.677193	0.677193	0.677193	0.728974	0.677193	0.677193	0.728974	0.69813	0.708015	0.802287	0.802287	0.847004	0.802287	0.805706	0.860805	0.816087	0.816087	0.805706	0.844195	0.69813	0.69813	0.802287	0.807745	0.727828	0.802125	0.802287	0.784777	0.784777	0.727719	0.497181	0.801977	0.802214	0.801977	0.801977	0.801977	0.801977	0.801977	0.583037	0.583037	0.437341
OM570571.1-Orangutan-Japan-Zoological-park-B	0.602439	0.602439	0.602439	0.651635	0.651635	0.815681	0.815681	0.815681	0.841897	0.906422	0.906422	0.906422	0.841897	0.906422	0.906422	0.841897	0.759245	0.76067	0.802287	0.802287	0.847004	0.802287	0.805706	0.860805	0.816087	0.816087	0.805706	0.844195	0.759245	0.759245	0.802287	0.807745	0.731288	0.802125	0.802287	0.784777	0.784777	0.714222	0.518931	0.801977	0.802214	0.801977	0.801977	0.801977	0.801977	0.801977	0.513011	0.513011	0.500344
OM570572.1-Siamang-Japan-Zoological-park-B	0.772535	0.808233	0.808233	0.772535	0.772535	0.83721	0.83721	0.83721	0.717395	0.71177	0.71177	0.71177	0.717395	0.71177	0.71177	0.717395	0.780774	0.790805	0.847004	0.847004	0.847004	0.847004	0.850424	0.91188	0.91188	0.91188	0.850424	0.888913	0.780774	0.780774	0.847004	0.852463	0.759512	0.846843	0.847004	0.829495	0.829495	0.775786	0.640927	0.846695	0.846932	0.846695	0.846695	0.846695	0.846695	0.846695	0.641702	0.641702	0.496006
Pig-tailed_macaque-Thailand-MT479192.1-(_-S-Cox1)_Janwan_2020	0.643896	0.679594	0.679594	0.693092	0.693092	0.762571	0.762571	0.762571	0.73873	0.735122	0.735122	0.735122	0.73873	0.735122	0.735122	0.73873	0.797983	0.628019	0.831102	0.831102	0.875819	0.831102	0.87301	0.90188	0.857162	0.857162	0.834146	0.834146	0.797983	0.797983	0.831102	0.83656	0.649573	0.802125	0.831102	0.813592	0.813592	0.627587	0.34844	0.908368	0.831029	0.908368	0.908368	0.908368	0.908368	0.908368	0.155157	0.155157	0.358032
Pig-tailed_macaque-Thailand-MT479193.1-(_-S-Cox1)_Janwan_2020	0.691963	0.727661	0.727661	0.741159	0.741159	0.810638	0.810638	0.810638	0.67101	0.803255	0.803255	0.803255	0.67101	0.803255	0.803255	0.67101	0.84605	0.676086	0.781587	0.781587	0.826304	0.781587	0.87301	0.852365	0.807647	0.807647	0.834146	0.834146	0.84605	0.84605	0.781587	0.787045	0.69764	0.752611	0.781587	0.764077	0.764077	0.607934	0.328788	0.858853	0.781514	0.858853	0.858853	0.858853	0.858853	0.858853	0.135505	0.135505	0.4061
Pig-tailed_macaque-Thailand-MT479194.1-(_-S-Cox1)_Janwan_2020	0.643896	0.679594	0.679594	0.693092	0.693092	0.762571	0.762571	0.762571	0.73873	0.803255	0.803255	0.803255	0.73873	0.803255	0.803255	0.73873	0.797983	0.628019	0.831102	0.831102	0.875819	0.831102	0.87301	0.90188	0.857162	0.857162	0.834146	0.834146	0.797983	0.797983	0.831102	0.83656	0.649573	0.802125	0.831102	0.813592	0.813592	0.627587	0.34844	0.908368	0.831029	0.908368	0.908368	0.908368	0.908368	0.908368	0.155157	0.155157	0.289912
Pig-tailed_macaque-Thailand-MT479195.1-(_-S-Cox1)_Janwan_2020	0.714931	0.750629	0.750629	0.764126	0.764126	0.833605	0.833605	0.833605	0.761698	0.758089	0.758089	0.758089	0.761698	0.758089	0.758089	0.761698	0.869017	0.699054	0.804554	0.804554	0.849272	0.804554	0.895977	0.852365	0.807647	0.807647	0.857113	0.857113	0.869017	0.869017	0.804554	0.787045	0.720608	0.775578	0.804554	0.787045	0.787045	0.698622	0.419475	0.881821	0.804482	0.881821	0.881821	0.881821	0.881821	0.881821	0.226192	0.226192	0.429067
Pig-tailed_macaque-Thailand-MT479196.1-(_-S-Cox1)_Janwan_2020	0.730827	0.766525	0.766525	0.780023	0.780023	0.849502	0.849502	0.849502	0.777594	0.773985	0.773985	0.773985	0.777594	0.773985	0.773985	0.777594	0.84605	0.71495	0.781587	0.781587	0.826304	0.781587	0.87301	0.852365	0.807647	0.807647	0.87301	0.87301	0.84605	0.84605	0.781587	0.787045	0.736504	0.752611	0.781587	0.764077	0.764077	0.675654	0.396507	0.858853	0.781514	0.858853	0.858853	0.858853	0.858853	0.858853	0.242088	0.242088	0.4061
Pig-tailed_macaque-Thailand-MT479197.1-(_-S-Cox1)_Janwan_2020	0.714931	0.750629	0.750629	0.764126	0.764126	0.833605	0.833605	0.833605	0.628632	0.826223	0.826223	0.826223	0.628632	0.826223	0.826223	0.628632	0.869017	0.699054	0.804554	0.804554	0.849272	0.804554	0.895977	0.852365	0.807647	0.807647	0.857113	0.857113	0.869017	0.869017	0.804554	0.787045	0.720608	0.775578	0.804554	0.787045	0.787045	0.630902	0.416664	0.881821	0.804482	0.881821	0.881821	0.881821	0.881821	0.881821	0.223381	0.223381	0.429067
Pig-tailed_macaque-Thailand-MT479198.1-(_-S-Cox1)_Janwan_2020	0.691963	0.727661	0.727661	0.741159	0.741159	0.810638	0.810638	0.810638	0.67101	0.803255	0.803255	0.803255	0.67101	0.803255	0.803255	0.67101	0.84605	0.676086	0.781587	0.781587	0.826304	0.781587	0.87301	0.852365	0.807647	0.807647	0.834146	0.834146	0.84605	0.84605	0.781587	0.787045	0.69764	0.752611	0.781587	0.764077	0.764077	0.607934	0.328788	0.858853	0.781514	0.858853	0.858853	0.858853	0.858853	0.858853	0.135505	0.135505	0.4061
Pig-tailed_macaque-Thailand-MT479199.1-(_-S-Cox1)_Janwan_2020	0.714931	0.750629	0.750629	0.764126	0.764126	0.833605	0.833605	0.833605	0.693978	0.826223	0.826223	0.826223	0.693978	0.826223	0.826223	0.693978	0.869017	0.699054	0.804554	0.804554	0.849272	0.804554	0.895977	0.852365	0.807647	0.807647	0.857113	0.857113	0.869017	0.869017	0.804554	0.787045	0.720608	0.775578	0.804554	0.787045	0.787045	0.630902	0.351755	0.881821	0.804482	0.881821	0.881821	0.881821	0.881821	0.881821	0.158472	0.158472	0.429067
Pig-tailed_macaque-Thailand-MT479200.1-(_-S-Cox1)_Janwan_2020	0.691963	0.727661	0.727661	0.741159	0.741159	0.810638	0.810638	0.810638	0.73873	0.735122	0.735122	0.735122	0.73873	0.735122	0.735122	0.73873	0.84605	0.676086	0.781587	0.781587	0.826304	0.781587	0.87301	0.852365	0.807647	0.807647	0.834146	0.834146	0.84605	0.84605	0.781587	0.787045	0.69764	0.752611	0.781587	0.764077	0.764077	0.675654	0.396507	0.858853	0.781514	0.858853	0.858853	0.858853	0.858853	0.858853	0.203224	0.203224	0.4061
Pig-tailed_macaque-Thailand-MT479201.1-(_-S-Cox1)_Janwan_2020	0.714931	0.750629	0.750629	0.764126	0.764126	0.833605	0.833605	0.833605	0.628632	0.826223	0.826223	0.826223	0.628632	0.826223	0.826223	0.628632	0.869017	0.699054	0.804554	0.804554	0.849272	0.804554	0.895977	0.852365	0.807647	0.807647	0.857113	0.857113	0.869017	0.869017	0.804554	0.787045	0.720608	0.775578	0.804554	0.787045	0.787045	0.630902	0.416664	0.881821	0.804482	0.881821	0.881821	0.881821	0.881821	0.881821	0.223381	0.223381	0.429067
Pig-tailed_macaque-Thailand-MT479202.1-(_-S-Cox1)_Janwan_2020	0.714931	0.750629	0.750629	0.764126	0.764126	0.833605	0.833605	0.833605	0.628632	0.826223	0.826223	0.826223	0.628632	0.826223	0.826223	0.628632	0.869017	0.699054	0.804554	0.804554	0.849272	0.804554	0.895977	0.852365	0.807647	0.807647	0.857113	0.857113	0.869017	0.869017	0.804554	0.787045	0.720608	0.775578	0.804554	0.787045	0.787045	0.630902	0.416664	0.881821	0.804482	0.881821	0.881821	0.881821	0.881821	0.881821	0.223381	0.223381	0.429067
Pig-tailed_macaque-Thailand-MT479203.1-(_-S-Cox1)_Janwan_2020	0.714931	0.750629	0.750629	0.764126	0.764126	0.833605	0.833605	0.833605	0.628632	0.826223	0.826223	0.826223	0.628632	0.826223	0.826223	0.628632	0.869017	0.699054	0.804554	0.804554	0.849272	0.804554	0.895977	0.852365	0.807647	0.807647	0.857113	0.857113	0.869017	0.869017	0.804554	0.787045	0.720608	0.775578	0.804554	0.787045	0.787045	0.630902	0.416664	0.881821	0.804482	0.881821	0.881821	0.881821	0.881821	0.881821	0.223381	0.223381	0.429067
Pig-tailed_macaque-Thailand-MT479204.1-(_-S-Cox1)_Janwan_2020	0.73278	0.768478	0.768478	0.781976	0.781976	0.812916	0.812916	0.812916	0.779547	0.844072	0.844072	0.844072	0.779547	0.844072	0.844072	0.779547	0.848328	0.716903	0.854069	0.854069	0.898787	0.854069	0.864302	0.919729	0.875012	0.875012	0.825438	0.825438	0.848328	0.848328	0.854069	0.83656	0.738457	0.825093	0.854069	0.83656	0.83656	0.716471	0.437324	0.931336	0.853997	0.931336	0.931336	0.931336	0.931336	0.931336	0.244041	0.244041	0.378796
Pig-tailed_macaque-Thailand-MT479205.1-(_-S-Cox1)_Janwan_2020	0.668628	0.704326	0.704326	0.717824	0.717824	0.833605	0.833605	0.833605	0.647675	0.826223	0.826223	0.826223	0.647675	0.826223	0.826223	0.647675	0.869017	0.699054	0.849272	0.849272	0.849272	0.849272	0.940695	0.852365	0.852365	0.852365	0.901831	0.901831	0.869017	0.869017	0.849272	0.831763	0.720608	0.820296	0.849272	0.831763	0.831763	0.630902	0.396473	0.926539	0.849199	0.926539	0.926539	0.926539	0.926539	0.926539	0.20319	0.20319	0.473785
Pig-tailed_macaque-Thailand-MT479206.1-(_-S-Cox1)_Janwan_2020	0.643896	0.679594	0.679594	0.693092	0.693092	0.762571	0.762571	0.762571	0.73873	0.803255	0.803255	0.803255	0.73873	0.803255	0.803255	0.73873	0.797983	0.628019	0.831102	0.831102	0.875819	0.831102	0.87301	0.90188	0.857162	0.857162	0.834146	0.834146	0.797983	0.797983	0.831102	0.83656	0.649573	0.802125	0.831102	0.813592	0.813592	0.627587	0.34844	0.908368	0.831029	0.908368	0.908368	0.908368	0.908368	0.908368	0.155157	0.155157	0.289912
Pig-tailed_macaque-Thailand-MT479207.1-(_-S-Cox1)_Janwan_2020	0.643896	0.679594	0.679594	0.693092	0.693092	0.762571	0.762571	0.762571	0.73873	0.803255	0.803255	0.803255	0.73873	0.803255	0.803255	0.73873	0.797983	0.628019	0.831102	0.831102	0.875819	0.831102	0.87301	0.90188	0.857162	0.857162	0.834146	0.834146	0.797983	0.797983	0.831102	0.83656	0.649573	0.802125	0.831102	0.813592	0.813592	0.627587	0.34844	0.908368	0.831029	0.908368	0.908368	0.908368	0.908368	0.908368	0.155157	0.155157	0.289912
Pig-tailed_macaque-Thailand-MT479208.1-(_-S-Cox1)_Janwan_2020	0.643896	0.679594	0.679594	0.693092	0.693092	0.762571	0.762571	0.762571	0.73873	0.803255	0.803255	0.803255	0.73873	0.803255	0.803255	0.73873	0.797983	0.628019	0.831102	0.831102	0.875819	0.831102	0.87301	0.90188	0.857162	0.857162	0.834146	0.834146	0.797983	0.797983	0.831102	0.83656	0.649573	0.802125	0.831102	0.813592	0.813592	0.627587	0.34844	0.908368	0.831029	0.908368	0.908368	0.908368	0.908368	0.908368	0.155157	0.155157	0.289912
Pig-tailed_macaque-Thailand-MT479209.1-(_-S-Cox1)_Janwan_2020	0.645661	0.681359	0.681359	0.694856	0.694856	0.810638	0.810638	0.810638	0.624708	0.737909	0.737909	0.737909	0.624708	0.737909	0.737909	0.624708	0.84605	0.676086	0.826304	0.826304	0.826304	0.826304	0.917728	0.852365	0.852365	0.852365	0.878864	0.878864	0.84605	0.84605	0.826304	0.831763	0.69764	0.797328	0.826304	0.808795	0.808795	0.607934	0.438414	0.903571	0.826232	0.903571	0.903571	0.903571	0.903571	0.903571	0.245131	0.245131	0.450818
Pig-tailed_macaque-Thailand-MT479210.1-(_-S-Cox1)_Janwan_2020	0.643896	0.679594	0.679594	0.693092	0.693092	0.762571	0.762571	0.762571	0.67101	0.803255	0.803255	0.803255	0.67101	0.803255	0.803255	0.67101	0.797983	0.628019	0.831102	0.831102	0.875819	0.831102	0.87301	0.90188	0.857162	0.857162	0.834146	0.834146	0.797983	0.797983	0.831102	0.83656	0.649573	0.802125	0.831102	0.813592	0.813592	0.559867	0.345629	0.908368	0.831029	0.908368	0.908368	0.908368	0.908368	0.908368	0.152346	0.152346	0.358032
Pig-tailed_macaque-Thailand-MT479211.1-(_-S-Cox1)_Janwan_2020	0.714931	0.750629	0.750629	0.764126	0.764126	0.833605	0.833605	0.833605	0.693978	0.826223	0.826223	0.826223	0.693978	0.826223	0.826223	0.693978	0.869017	0.699054	0.804554	0.804554	0.849272	0.804554	0.895977	0.852365	0.807647	0.807647	0.857113	0.857113	0.869017	0.869017	0.804554	0.787045	0.720608	0.775578	0.804554	0.787045	0.787045	0.630902	0.351755	0.881821	0.804482	0.881821	0.881821	0.881821	0.881821	0.881821	0.158472	0.158472	0.429067
Pig-tailed_macaque-Thailand-MT479212.1-(_-S-Cox1)_Janwan_2020	0.668628	0.704326	0.704326	0.717824	0.717824	0.833605	0.833605	0.833605	0.647675	0.760877	0.760877	0.760877	0.647675	0.760877	0.760877	0.647675	0.869017	0.699054	0.849272	0.849272	0.849272	0.849272	0.940695	0.852365	0.852365	0.852365	0.901831	0.901831	0.869017	0.869017	0.849272	0.831763	0.720608	0.820296	0.849272	0.831763	0.831763	0.630902	0.461382	0.926539	0.849199	0.926539	0.926539	0.926539	0.926539	0.926539	0.268099	0.268099	0.473785
Pig-tailed_macaque-Thailand-MT479213.1-(_-S-Cox1)_Janwan_2020	0.668628	0.704326	0.704326	0.717824	0.717824	0.833605	0.833605	0.833605	0.647675	0.760877	0.760877	0.760877	0.647675	0.760877	0.760877	0.647675	0.869017	0.699054	0.849272	0.849272	0.849272	0.849272	0.940695	0.852365	0.852365	0.852365	0.901831	0.901831	0.869017	0.869017	0.849272	0.831763	0.720608	0.820296	0.849272	0.831763	0.831763	0.630902	0.461382	0.926539	0.849199	0.926539	0.926539	0.926539	0.926539	0.926539	0.268099	0.268099	0.473785
Pig-tailed_macaque-Thailand-MT479214.1-(_-S-Cox1)_Janwan_2020	0.714931	0.750629	0.750629	0.764126	0.764126	0.833605	0.833605	0.833605	0.693978	0.826223	0.826223	0.826223	0.693978	0.826223	0.826223	0.693978	0.869017	0.699054	0.804554	0.804554	0.849272	0.804554	0.895977	0.852365	0.807647	0.807647	0.857113	0.857113	0.869017	0.869017	0.804554	0.787045	0.720608	0.775578	0.804554	0.787045	0.787045	0.630902	0.351755	0.881821	0.804482	0.881821	0.881821	0.881821	0.881821	0.881821	0.158472	0.158472	0.429067
Vervet_monkey_1_OQ190186.1_(partial_18S_Cox1)_Richins_23	0.630142	0.66584	0.66584	0.679338	0.679338	0.697583	0.649369	0.649369	0.639097	0.724325	0.724325	0.724325	0.639097	0.724325	0.724325	0.639097	0.675868	0.535835	0.880684	0.880684	0.880684	0.880684	0.845253	0.86822	0.86822	0.86822	0.845253	0.845253	0.675868	0.675868	0.880684	0.886142	0.583372	0.869971	0.880684	0.863175	0.863175	0.335337	0.609082	0.880611	0.880611	0.880611	0.880611	0.880611	0.880611	0.880611	0.542331	0.542331	0.61005
Vervet_monkey_1_OQ190189.1_(partial_18S_Cox1)_Richins_23	0.617942	0.653641	0.653641	0.667138	0.667138	0.646055	0.59784	0.59784	0.61649	0.684997	0.684997	0.684997	0.61649	0.684997	0.684997	0.61649	0.62434	0.535243	0.829686	0.829686	0.829686	0.829686	0.794255	0.86822	0.86822	0.86822	0.794255	0.794255	0.62434	0.62434	0.829686	0.835145	0.610517	0.818974	0.829686	0.812177	0.812177	0.462731	0.775805	0.829614	0.829614	0.829614	0.829614	0.829614	0.829614	0.829614	0.709054	0.709054	0.640934
Vervet_monkey_11_OQ190189.1_(partial_18S_Cox1)_Richins_23	0.617942	0.653641	0.653641	0.667138	0.667138	0.646055	0.59784	0.59784	0.61649	0.684997	0.684997	0.684997	0.61649	0.684997	0.684997	0.61649	0.62434	0.535243	0.829686	0.829686	0.829686	0.829686	0.794255	0.86822	0.86822	0.86822	0.794255	0.794255	0.62434	0.62434	0.829686	0.835145	0.610517	0.818974	0.829686	0.812177	0.812177	0.462731	0.775805	0.829614	0.829614	0.829614	0.829614	0.829614	0.829614	0.829614	0.709054	0.709054	0.640934
Vervet_monkey_12_OQ190189.1_(partial_18S_Cox1)_Richins_23	0.617942	0.653641	0.653641	0.667138	0.667138	0.646055	0.59784	0.59784	0.61649	0.684997	0.684997	0.684997	0.61649	0.684997	0.684997	0.61649	0.62434	0.535243	0.829686	0.829686	0.829686	0.829686	0.794255	0.86822	0.86822	0.86822	0.794255	0.794255	0.62434	0.62434	0.829686	0.835145	0.610517	0.818974	0.829686	0.812177	0.812177	0.462731	0.775805	0.829614	0.829614	0.829614	0.829614	0.829614	0.829614	0.829614	0.709054	0.709054	0.640934
Vervet_monkey_13_OQ190187.1_(partial_18S_Cox1)_Richins_23	0.569875	0.605573	0.605573	0.619071	0.619071	0.637316	0.589102	0.589102	0.639097	0.724325	0.724325	0.724325	0.639097	0.724325	0.724325	0.639097	0.615601	0.475568	0.880684	0.880684	0.880684	0.880684	0.845253	0.86822	0.86822	0.86822	0.845253	0.845253	0.615601	0.615601	0.880684	0.886142	0.523105	0.869971	0.880684	0.863175	0.863175	0.335337	0.609082	0.880611	0.880611	0.880611	0.880611	0.880611	0.880611	0.880611	0.542331	0.542331	0.61005
Vervet_monkey_13OQ190189.1_(partial_18S_Cox1)_Richins_23	0.617942	0.653641	0.653641	0.667138	0.667138	0.646055	0.59784	0.59784	0.61649	0.684997	0.684997	0.684997	0.61649	0.684997	0.684997	0.61649	0.62434	0.535243	0.829686	0.829686	0.829686	0.829686	0.794255	0.86822	0.86822	0.86822	0.794255	0.794255	0.62434	0.62434	0.829686	0.835145	0.610517	0.818974	0.829686	0.812177	0.812177	0.462731	0.775805	0.829614	0.829614	0.829614	0.829614	0.829614	0.829614	0.829614	0.709054	0.709054	0.640934
Vervet_monkey_14_OQ190189.1_(partial_18S_Cox1)_Richins_23	0.617942	0.653641	0.653641	0.667138	0.667138	0.646055	0.59784	0.59784	0.61649	0.684997	0.684997	0.684997	0.61649	0.684997	0.684997	0.61649	0.62434	0.535243	0.829686	0.829686	0.829686	0.829686	0.794255	0.86822	0.86822	0.86822	0.794255	0.794255	0.62434	0.62434	0.829686	0.835145	0.610517	0.818974	0.829686	0.812177	0.812177	0.462731	0.775805	0.829614	0.829614	0.829614	0.829614	0.829614	0.829614	0.829614	0.709054	0.709054	0.640934
Vervet_monkey_15_OQ190187.1_(partial_18S_Cox1)_Richins_23	0.569875	0.605573	0.605573	0.619071	0.619071	0.637316	0.589102	0.589102	0.639097	0.724325	0.724325	0.724325	0.639097	0.724325	0.724325	0.639097	0.615601	0.475568	0.880684	0.880684	0.880684	0.880684	0.845253	0.86822	0.86822	0.86822	0.845253	0.845253	0.615601	0.615601	0.880684	0.886142	0.523105	0.869971	0.880684	0.863175	0.863175	0.335337	0.609082	0.880611	0.880611	0.880611	0.880611	0.880611	0.880611	0.880611	0.542331	0.542331	0.61005
Vervet_monkey_15_OQ190189.1_(partial_18S_Cox1)_Richins_23	0.617942	0.653641	0.653641	0.667138	0.667138	0.646055	0.59784	0.59784	0.61649	0.684997	0.684997	0.684997	0.61649	0.684997	0.684997	0.61649	0.62434	0.535243	0.829686	0.829686	0.829686	0.829686	0.794255	0.86822	0.86822	0.86822	0.794255	0.794255	0.62434	0.62434	0.829686	0.835145	0.610517	0.818974	0.829686	0.812177	0.812177	0.462731	0.775805	0.829614	0.829614	0.829614	0.829614	0.829614	0.829614	0.829614	0.709054	0.709054	0.640934
Vervet_monkey_16_OQ190189.1_(partial_18S_Cox1)_Richins_23	0.617942	0.653641	0.653641	0.667138	0.667138	0.646055	0.59784	0.59784	0.61649	0.684997	0.684997	0.684997	0.61649	0.684997	0.684997	0.61649	0.62434	0.535243	0.829686	0.829686	0.829686	0.829686	0.794255	0.86822	0.86822	0.86822	0.794255	0.794255	0.62434	0.62434	0.829686	0.835145	0.610517	0.818974	0.829686	0.812177	0.812177	0.462731	0.775805	0.829614	0.829614	0.829614	0.829614	0.829614	0.829614	0.829614	0.709054	0.709054	0.640934
Vervet_monkey_17_OQ190187.1_(partial_18S_Cox1)_Richins_23	0.569875	0.605573	0.605573	0.619071	0.619071	0.637316	0.589102	0.589102	0.639097	0.724325	0.724325	0.724325	0.639097	0.724325	0.724325	0.639097	0.615601	0.475568	0.880684	0.880684	0.880684	0.880684	0.845253	0.86822	0.86822	0.86822	0.845253	0.845253	0.615601	0.615601	0.880684	0.886142	0.523105	0.869971	0.880684	0.863175	0.863175	0.335337	0.609082	0.880611	0.880611	0.880611	0.880611	0.880611	0.880611	0.880611	0.542331	0.542331	0.61005
Vervet_monkey_17_OQ190188.1_(partial_18S_Cox1)_Richins_23	0.569875	0.605573	0.605573	0.619071	0.619071	0.597987	0.549773	0.549773	0.599768	0.684997	0.684997	0.684997	0.599768	0.684997	0.684997	0.599768	0.576272	0.43624	0.880684	0.880684	0.880684	0.880684	0.845253	0.86822	0.86822	0.86822	0.845253	0.845253	0.576272	0.576272	0.880684	0.886142	0.56245	0.869971	0.880684	0.863175	0.863175	0.296008	0.609082	0.880611	0.880611	0.880611	0.880611	0.880611	0.880611	0.880611	0.542331	0.542331	0.61005
Vervet_monkey_17_OQ190189.1_(partial_18S_Cox1)_Richins_23	0.617942	0.653641	0.653641	0.667138	0.667138	0.646055	0.59784	0.59784	0.61649	0.684997	0.684997	0.684997	0.61649	0.684997	0.684997	0.61649	0.62434	0.535243	0.829686	0.829686	0.829686	0.829686	0.794255	0.86822	0.86822	0.86822	0.794255	0.794255	0.62434	0.62434	0.829686	0.835145	0.610517	0.818974	0.829686	0.812177	0.812177	0.462731	0.775805	0.829614	0.829614	0.829614	0.829614	0.829614	0.829614	0.829614	0.709054	0.709054	0.640934
Vervet_monkey_18_OQ190189.1_(partial_18S_Cox1)_Richins_23	0.617942	0.653641	0.653641	0.667138	0.667138	0.646055	0.59784	0.59784	0.61649	0.684997	0.684997	0.684997	0.61649	0.684997	0.684997	0.61649	0.62434	0.535243	0.829686	0.829686	0.829686	0.829686	0.794255	0.86822	0.86822	0.86822	0.794255	0.794255	0.62434	0.62434	0.829686	0.835145	0.610517	0.818974	0.829686	0.812177	0.812177	0.462731	0.775805	0.829614	0.829614	0.829614	0.829614	0.829614	0.829614	0.829614	0.709054	0.709054	0.640934
Vervet_monkey_19_OQ190184.1_(partial_18S_Cox1)_Richins_23	0.617942	0.653641	0.653641	0.667138	0.667138	0.646055	0.59784	0.59784	0.61649	0.684997	0.684997	0.684997	0.61649	0.684997	0.684997	0.61649	0.62434	0.535243	0.829686	0.829686	0.829686	0.829686	0.794255	0.86822	0.86822	0.86822	0.794255	0.794255	0.62434	0.62434	0.829686	0.835145	0.610517	0.818974	0.829686	0.812177	0.812177	0.462731	0.775805	0.829614	0.829614	0.829614	0.829614	0.829614	0.829614	0.829614	0.709054	0.709054	0.640934
Vervet_monkey_19_OQ190189.1_(partial_18S_Cox1)_Richins_23	0.617942	0.653641	0.653641	0.667138	0.667138	0.646055	0.59784	0.59784	0.61649	0.684997	0.684997	0.684997	0.61649	0.684997	0.684997	0.61649	0.62434	0.535243	0.829686	0.829686	0.829686	0.829686	0.794255	0.86822	0.86822	0.86822	0.794255	0.794255	0.62434	0.62434	0.829686	0.835145	0.610517	0.818974	0.829686	0.812177	0.812177	0.462731	0.775805	0.829614	0.829614	0.829614	0.829614	0.829614	0.829614	0.829614	0.709054	0.709054	0.640934
Vervet_monkey_2_OQ190189.1_(partial_18S_Cox1)_Richins_23	0.617942	0.653641	0.653641	0.667138	0.667138	0.646055	0.59784	0.59784	0.61649	0.684997	0.684997	0.684997	0.61649	0.684997	0.684997	0.61649	0.62434	0.535243	0.829686	0.829686	0.829686	0.829686	0.794255	0.86822	0.86822	0.86822	0.794255	0.794255	0.62434	0.62434	0.829686	0.835145	0.610517	0.818974	0.829686	0.812177	0.812177	0.462731	0.775805	0.829614	0.829614	0.829614	0.829614	0.829614	0.829614	0.829614	0.709054	0.709054	0.640934
Vervet_monkey_20_OQ190184.1_(partial_18S_Cox1)_Richins_23	0.617942	0.653641	0.653641	0.667138	0.667138	0.646055	0.59784	0.59784	0.61649	0.684997	0.684997	0.684997	0.61649	0.684997	0.684997	0.61649	0.62434	0.535243	0.829686	0.829686	0.829686	0.829686	0.794255	0.86822	0.86822	0.86822	0.794255	0.794255	0.62434	0.62434	0.829686	0.835145	0.610517	0.818974	0.829686	0.812177	0.812177	0.462731	0.775805	0.829614	0.829614	0.829614	0.829614	0.829614	0.829614	0.829614	0.709054	0.709054	0.640934
Vervet_monkey_20_OQ190189.1_(partial_18S_Cox1)_Richins_23	0.617942	0.653641	0.653641	0.667138	0.667138	0.646055	0.59784	0.59784	0.61649	0.684997	0.684997	0.684997	0.61649	0.684997	0.684997	0.61649	0.62434	0.535243	0.829686	0.829686	0.829686	0.829686	0.794255	0.86822	0.86822	0.86822	0.794255	0.794255	0.62434	0.62434	0.829686	0.835145	0.610517	0.818974	0.829686	0.812177	0.812177	0.462731	0.775805	0.829614	0.829614	0.829614	0.829614	0.829614	0.829614	0.829614	0.709054	0.709054	0.640934
Vervet_monkey_21_OQ190189.1_(partial_18S_Cox1)_Richins_23	0.617942	0.653641	0.653641	0.667138	0.667138	0.646055	0.59784	0.59784	0.61649	0.684997	0.684997	0.684997	0.61649	0.684997	0.684997	0.61649	0.62434	0.535243	0.829686	0.829686	0.829686	0.829686	0.794255	0.86822	0.86822	0.86822	0.794255	0.794255	0.62434	0.62434	0.829686	0.835145	0.610517	0.818974	0.829686	0.812177	0.812177	0.462731	0.775805	0.829614	0.829614	0.829614	0.829614	0.829614	0.829614	0.829614	0.709054	0.709054	0.640934
Vervet_monkey_22_OQ190189.1_(partial_18S_Cox1)_Richins_23	0.617942	0.653641	0.653641	0.667138	0.667138	0.646055	0.59784	0.59784	0.61649	0.684997	0.684997	0.684997	0.61649	0.684997	0.684997	0.61649	0.62434	0.535243	0.829686	0.829686	0.829686	0.829686	0.794255	0.86822	0.86822	0.86822	0.794255	0.794255	0.62434	0.62434	0.829686	0.835145	0.610517	0.818974	0.829686	0.812177	0.812177	0.462731	0.775805	0.829614	0.829614	0.829614	0.829614	0.829614	0.829614	0.829614	0.709054	0.709054	0.640934
Vervet_monkey_23_OQ190188.1_(partial_18S_Cox1)_Richins_23	0.569875	0.605573	0.605573	0.619071	0.619071	0.597987	0.549773	0.549773	0.599768	0.684997	0.684997	0.684997	0.599768	0.684997	0.684997	0.599768	0.576272	0.43624	0.880684	0.880684	0.880684	0.880684	0.845253	0.86822	0.86822	0.86822	0.845253	0.845253	0.576272	0.576272	0.880684	0.886142	0.56245	0.869971	0.880684	0.863175	0.863175	0.296008	0.609082	0.880611	0.880611	0.880611	0.880611	0.880611	0.880611	0.880611	0.542331	0.542331	0.61005
Vervet_monkey_23_OQ190189.1_(partial_18S_Cox1)_Richins_23	0.617942	0.653641	0.653641	0.667138	0.667138	0.646055	0.59784	0.59784	0.61649	0.684997	0.684997	0.684997	0.61649	0.684997	0.684997	0.61649	0.62434	0.535243	0.829686	0.829686	0.829686	0.829686	0.794255	0.86822	0.86822	0.86822	0.794255	0.794255	0.62434	0.62434	0.829686	0.835145	0.610517	0.818974	0.829686	0.812177	0.812177	0.462731	0.775805	0.829614	0.829614	0.829614	0.829614	0.829614	0.829614	0.829614	0.709054	0.709054	0.640934
Vervet_monkey_24_OQ190189.1_(partial_18S_Cox1)_Richins_23	0.617942	0.653641	0.653641	0.667138	0.667138	0.646055	0.59784	0.59784	0.61649	0.684997	0.684997	0.684997	0.61649	0.684997	0.684997	0.61649	0.62434	0.535243	0.829686	0.829686	0.829686	0.829686	0.794255	0.86822	0.86822	0.86822	0.794255	0.794255	0.62434	0.62434	0.829686	0.835145	0.610517	0.818974	0.829686	0.812177	0.812177	0.462731	0.775805	0.829614	0.829614	0.829614	0.829614	0.829614	0.829614	0.829614	0.709054	0.709054	0.640934
Vervet_monkey_25_OQ190184.1_(partial_18S_Cox1)_Richins_23	0.617942	0.653641	0.653641	0.667138	0.667138	0.646055	0.59784	0.59784	0.61649	0.684997	0.684997	0.684997	0.61649	0.684997	0.684997	0.61649	0.62434	0.535243	0.829686	0.829686	0.829686	0.829686	0.794255	0.86822	0.86822	0.86822	0.794255	0.794255	0.62434	0.62434	0.829686	0.835145	0.610517	0.818974	0.829686	0.812177	0.812177	0.462731	0.775805	0.829614	0.829614	0.829614	0.829614	0.829614	0.829614	0.829614	0.709054	0.709054	0.640934
Vervet_monkey_25_OQ190185.1_(partial_18S_Cox1)_Richins_23	0.617942	0.653641	0.653641	0.667138	0.667138	0.646055	0.59784	0.59784	0.54877	0.684997	0.684997	0.684997	0.54877	0.684997	0.684997	0.54877	0.62434	0.535243	0.829686	0.829686	0.829686	0.829686	0.794255	0.86822	0.86822	0.86822	0.794255	0.794255	0.62434	0.62434	0.829686	0.835145	0.610517	0.818974	0.829686	0.812177	0.812177	0.395012	0.708086	0.829614	0.829614	0.829614	0.829614	0.829614	0.829614	0.829614	0.641334	0.641334	0.709054
Vervet_monkey_25_OQ190189.1_(partial_18S_Cox1)_Richins_23	0.617942	0.653641	0.653641	0.667138	0.667138	0.646055	0.59784	0.59784	0.61649	0.684997	0.684997	0.684997	0.61649	0.684997	0.684997	0.61649	0.62434	0.535243	0.829686	0.829686	0.829686	0.829686	0.794255	0.86822	0.86822	0.86822	0.794255	0.794255	0.62434	0.62434	0.829686	0.835145	0.610517	0.818974	0.829686	0.812177	0.812177	0.462731	0.775805	0.829614	0.829614	0.829614	0.829614	0.829614	0.829614	0.829614	0.709054	0.709054	0.640934
Vervet_monkey_26_OQ190184.1_(partial_18S_Cox1)_Richins_23	0.617942	0.653641	0.653641	0.667138	0.667138	0.646055	0.59784	0.59784	0.61649	0.684997	0.684997	0.684997	0.61649	0.684997	0.684997	0.61649	0.62434	0.535243	0.829686	0.829686	0.829686	0.829686	0.794255	0.86822	0.86822	0.86822	0.794255	0.794255	0.62434	0.62434	0.829686	0.835145	0.610517	0.818974	0.829686	0.812177	0.812177	0.462731	0.775805	0.829614	0.829614	0.829614	0.829614	0.829614	0.829614	0.829614	0.709054	0.709054	0.640934
Vervet_monkey_26_OQ190188.1_(partial_18S_Cox1)_Richins_23	0.569875	0.605573	0.605573	0.619071	0.619071	0.597987	0.549773	0.549773	0.599768	0.684997	0.684997	0.684997	0.599768	0.684997	0.684997	0.599768	0.576272	0.43624	0.880684	0.880684	0.880684	0.880684	0.845253	0.86822	0.86822	0.86822	0.845253	0.845253	0.576272	0.576272	0.880684	0.886142	0.56245	0.869971	0.880684	0.863175	0.863175	0.296008	0.609082	0.880611	0.880611	0.880611	0.880611	0.880611	0.880611	0.880611	0.542331	0.542331	0.61005
Vervet_monkey_26_OQ190189.1_(partial_18S_Cox1)_Richins_23	0.617942	0.653641	0.653641	0.667138	0.667138	0.646055	0.59784	0.59784	0.61649	0.684997	0.684997	0.684997	0.61649	0.684997	0.684997	0.61649	0.62434	0.535243	0.829686	0.829686	0.829686	0.829686	0.794255	0.86822	0.86822	0.86822	0.794255	0.794255	0.62434	0.62434	0.829686	0.835145	0.610517	0.818974	0.829686	0.812177	0.812177	0.462731	0.775805	0.829614	0.829614	0.829614	0.829614	0.829614	0.829614	0.829614	0.709054	0.709054	0.640934
Vervet_monkey_27_OQ190189.1_(partial_18S_Cox1)_Richins_23	0.617942	0.653641	0.653641	0.667138	0.667138	0.646055	0.59784	0.59784	0.61649	0.684997	0.684997	0.684997	0.61649	0.684997	0.684997	0.61649	0.62434	0.535243	0.829686	0.829686	0.829686	0.829686	0.794255	0.86822	0.86822	0.86822	0.794255	0.794255	0.62434	0.62434	0.829686	0.835145	0.610517	0.818974	0.829686	0.812177	0.812177	0.462731	0.775805	0.829614	0.829614	0.829614	0.829614	0.829614	0.829614	0.829614	0.709054	0.709054	0.640934
Vervet_monkey_28_OQ190189.1_(partial_18S_Cox1)_Richins_23	0.617942	0.653641	0.653641	0.667138	0.667138	0.646055	0.59784	0.59784	0.61649	0.684997	0.684997	0.684997	0.61649	0.684997	0.684997	0.61649	0.62434	0.535243	0.829686	0.829686	0.829686	0.829686	0.794255	0.86822	0.86822	0.86822	0.794255	0.794255	0.62434	0.62434	0.829686	0.835145	0.610517	0.818974	0.829686	0.812177	0.812177	0.462731	0.775805	0.829614	0.829614	0.829614	0.829614	0.829614	0.829614	0.829614	0.709054	0.709054	0.640934
Vervet_monkey_29_OQ190188.1_(partial_18S_Cox1)_Richins_23	0.569875	0.605573	0.605573	0.619071	0.619071	0.597987	0.549773	0.549773	0.599768	0.684997	0.684997	0.684997	0.599768	0.684997	0.684997	0.599768	0.576272	0.43624	0.880684	0.880684	0.880684	0.880684	0.845253	0.86822	0.86822	0.86822	0.845253	0.845253	0.576272	0.576272	0.880684	0.886142	0.56245	0.869971	0.880684	0.863175	0.863175	0.296008	0.609082	0.880611	0.880611	0.880611	0.880611	0.880611	0.880611	0.880611	0.542331	0.542331	0.61005
Vervet_monkey_29_OQ190189.1_(partial_18S_Cox1)_Richins_23	0.617942	0.653641	0.653641	0.667138	0.667138	0.646055	0.59784	0.59784	0.61649	0.684997	0.684997	0.684997	0.61649	0.684997	0.684997	0.61649	0.62434	0.535243	0.829686	0.829686	0.829686	0.829686	0.794255	0.86822	0.86822	0.86822	0.794255	0.794255	0.62434	0.62434	0.829686	0.835145	0.610517	0.818974	0.829686	0.812177	0.812177	0.462731	0.775805	0.829614	0.829614	0.829614	0.829614	0.829614	0.829614	0.829614	0.709054	0.709054	0.640934
Vervet_monkey_30_OQ190184.1_(partial_18S_Cox1)_Richins_23	0.617942	0.653641	0.653641	0.667138	0.667138	0.646055	0.59784	0.59784	0.61649	0.684997	0.684997	0.684997	0.61649	0.684997	0.684997	0.61649	0.62434	0.535243	0.829686	0.829686	0.829686	0.829686	0.794255	0.86822	0.86822	0.86822	0.794255	0.794255	0.62434	0.62434	0.829686	0.835145	0.610517	0.818974	0.829686	0.812177	0.812177	0.462731	0.775805	0.829614	0.829614	0.829614	0.829614	0.829614	0.829614	0.829614	0.709054	0.709054	0.640934
Vervet_monkey_30_OQ190187.1_(partial_18S_Cox1)_Richins_23	0.569875	0.605573	0.605573	0.619071	0.619071	0.637316	0.589102	0.589102	0.639097	0.724325	0.724325	0.724325	0.639097	0.724325	0.724325	0.639097	0.615601	0.475568	0.880684	0.880684	0.880684	0.880684	0.845253	0.86822	0.86822	0.86822	0.845253	0.845253	0.615601	0.615601	0.880684	0.886142	0.523105	0.869971	0.880684	0.863175	0.863175	0.335337	0.609082	0.880611	0.880611	0.880611	0.880611	0.880611	0.880611	0.880611	0.542331	0.542331	0.61005
Vervet_monkey_30_OQ190189.1_(partial_18S_Cox1)_Richins_23	0.617942	0.653641	0.653641	0.667138	0.667138	0.646055	0.59784	0.59784	0.61649	0.684997	0.684997	0.684997	0.61649	0.684997	0.684997	0.61649	0.62434	0.535243	0.829686	0.829686	0.829686	0.829686	0.794255	0.86822	0.86822	0.86822	0.794255	0.794255	0.62434	0.62434	0.829686	0.835145	0.610517	0.818974	0.829686	0.812177	0.812177	0.462731	0.775805	0.829614	0.829614	0.829614	0.829614	0.829614	0.829614	0.829614	0.709054	0.709054	0.640934
Vervet_monkey_31_OQ190184.1_(partial_18S_Cox1)_Richins_23	0.617942	0.653641	0.653641	0.667138	0.667138	0.646055	0.59784	0.59784	0.61649	0.684997	0.684997	0.684997	0.61649	0.684997	0.684997	0.61649	0.62434	0.535243	0.829686	0.829686	0.829686	0.829686	0.794255	0.86822	0.86822	0.86822	0.794255	0.794255	0.62434	0.62434	0.829686	0.835145	0.610517	0.818974	0.829686	0.812177	0.812177	0.462731	0.775805	0.829614	0.829614	0.829614	0.829614	0.829614	0.829614	0.829614	0.709054	0.709054	0.640934
Vervet_monkey_31_OQ190189.1_(partial_18S_Cox1)_Richins_23	0.617942	0.653641	0.653641	0.667138	0.667138	0.646055	0.59784	0.59784	0.61649	0.684997	0.684997	0.684997	0.61649	0.684997	0.684997	0.61649	0.62434	0.535243	0.829686	0.829686	0.829686	0.829686	0.794255	0.86822	0.86822	0.86822	0.794255	0.794255	0.62434	0.62434	0.829686	0.835145	0.610517	0.818974	0.829686	0.812177	0.812177	0.462731	0.775805	0.829614	0.829614	0.829614	0.829614	0.829614	0.829614	0.829614	0.709054	0.709054	0.640934
Vervet_monkey_32_OQ190189.1_(partial_18S_Cox1)_Richins_23	0.617942	0.653641	0.653641	0.667138	0.667138	0.646055	0.59784	0.59784	0.61649	0.684997	0.684997	0.684997	0.61649	0.684997	0.684997	0.61649	0.62434	0.535243	0.829686	0.829686	0.829686	0.829686	0.794255	0.86822	0.86822	0.86822	0.794255	0.794255	0.62434	0.62434	0.829686	0.835145	0.610517	0.818974	0.829686	0.812177	0.812177	0.462731	0.775805	0.829614	0.829614	0.829614	0.829614	0.829614	0.829614	0.829614	0.709054	0.709054	0.640934
Vervet_monkey_33_OQ190189.1_(partial_18S_Cox1)_Richins_23	0.617942	0.653641	0.653641	0.667138	0.667138	0.646055	0.59784	0.59784	0.61649	0.684997	0.684997	0.684997	0.61649	0.684997	0.684997	0.61649	0.62434	0.535243	0.829686	0.829686	0.829686	0.829686	0.794255	0.86822	0.86822	0.86822	0.794255	0.794255	0.62434	0.62434	0.829686	0.835145	0.610517	0.818974	0.829686	0.812177	0.812177	0.462731	0.775805	0.829614	0.829614	0.829614	0.829614	0.829614	0.829614	0.829614	0.709054	0.709054	0.640934
Vervet_monkey_34_OQ190184.1_(partial_18S_Cox1)_Richins_23	0.617942	0.653641	0.653641	0.667138	0.667138	0.646055	0.59784	0.59784	0.61649	0.684997	0.684997	0.684997	0.61649	0.684997	0.684997	0.61649	0.62434	0.535243	0.829686	0.829686	0.829686	0.829686	0.794255	0.86822	0.86822	0.86822	0.794255	0.794255	0.62434	0.62434	0.829686	0.835145	0.610517	0.818974	0.829686	0.812177	0.812177	0.462731	0.775805	0.829614	0.829614	0.829614	0.829614	0.829614	0.829614	0.829614	0.709054	0.709054	0.640934
Vervet_monkey_34_OQ190188.1_(partial_18S_Cox1)_Richins_23	0.569875	0.605573	0.605573	0.619071	0.619071	0.597987	0.549773	0.549773	0.599768	0.684997	0.684997	0.684997	0.599768	0.684997	0.684997	0.599768	0.576272	0.43624	0.880684	0.880684	0.880684	0.880684	0.845253	0.86822	0.86822	0.86822	0.845253	0.845253	0.576272	0.576272	0.880684	0.886142	0.56245	0.869971	0.880684	0.863175	0.863175	0.296008	0.609082	0.880611	0.880611	0.880611	0.880611	0.880611	0.880611	0.880611	0.542331	0.542331	0.61005
Vervet_monkey_34_OQ190189.1_(partial_18S_Cox1)_Richins_23	0.617942	0.653641	0.653641	0.667138	0.667138	0.646055	0.59784	0.59784	0.61649	0.684997	0.684997	0.684997	0.61649	0.684997	0.684997	0.61649	0.62434	0.535243	0.829686	0.829686	0.829686	0.829686	0.794255	0.86822	0.86822	0.86822	0.794255	0.794255	0.62434	0.62434	0.829686	0.835145	0.610517	0.818974	0.829686	0.812177	0.812177	0.462731	0.775805	0.829614	0.829614	0.829614	0.829614	0.829614	0.829614	0.829614	0.709054	0.709054	0.640934
Vervet_monkey_5_OQ190184.1_(partial_18S_Cox1)_Richins_23	0.617942	0.653641	0.653641	0.667138	0.667138	0.646055	0.59784	0.59784	0.61649	0.684997	0.684997	0.684997	0.61649	0.684997	0.684997	0.61649	0.62434	0.535243	0.829686	0.829686	0.829686	0.829686	0.794255	0.86822	0.86822	0.86822	0.794255	0.794255	0.62434	0.62434	0.829686	0.835145	0.610517	0.818974	0.829686	0.812177	0.812177	0.462731	0.775805	0.829614	0.829614	0.829614	0.829614	0.829614	0.829614	0.829614	0.709054	0.709054	0.640934
Vervet_monkey_5_OQ190188.1_(partial_18S_Cox1)_Richins_23	0.569875	0.605573	0.605573	0.619071	0.619071	0.597987	0.549773	0.549773	0.599768	0.684997	0.684997	0.684997	0.599768	0.684997	0.684997	0.599768	0.576272	0.43624	0.880684	0.880684	0.880684	0.880684	0.845253	0.86822	0.86822	0.86822	0.845253	0.845253	0.576272	0.576272	0.880684	0.886142	0.56245	0.869971	0.880684	0.863175	0.863175	0.296008	0.609082	0.880611	0.880611	0.880611	0.880611	0.880611	0.880611	0.880611	0.542331	0.542331	0.61005
Vervet_monkey_5_OQ190189.1_(partial_18S_Cox1)_Richins_23	0.617942	0.653641	0.653641	0.667138	0.667138	0.646055	0.59784	0.59784	0.61649	0.684997	0.684997	0.684997	0.61649	0.684997	0.684997	0.61649	0.62434	0.535243	0.829686	0.829686	0.829686	0.829686	0.794255	0.86822	0.86822	0.86822	0.794255	0.794255	0.62434	0.62434	0.829686	0.835145	0.610517	0.818974	0.829686	0.812177	0.812177	0.462731	0.775805	0.829614	0.829614	0.829614	0.829614	0.829614	0.829614	0.829614	0.709054	0.709054	0.640934
Vervet_monkey_8_OQ190189.1_(partial_18S_Cox1)_Richins_23	0.617942	0.653641	0.653641	0.667138	0.667138	0.646055	0.59784	0.59784	0.61649	0.684997	0.684997	0.684997	0.61649	0.684997	0.684997	0.61649	0.62434	0.535243	0.829686	0.829686	0.829686	0.829686	0.794255	0.86822	0.86822	0.86822	0.794255	0.794255	0.62434	0.62434	0.829686	0.835145	0.610517	0.818974	0.829686	0.812177	0.812177	0.462731	0.775805	0.829614	0.829614	0.829614	0.829614	0.829614	0.829614	0.829614	0.709054	0.709054	0.640934
Worm_76_(XII-U-Cox1)_Knowsley_safari_park	0.831604	0.867302	0.867302	0.780643	0.780643	0.673334	0.673334	0.673334	0.484534	0.0588652	0.0588652	0.0588652	0.484534	0.0588652	0.010637	0.484534	0.679951	0.657861	0.922733	0.922733	0.922733	0.922733	0.967396	0.990364	0.990364	0.990364	0.928533	0.928533	0.679951	0.679951	0.907979	0.930946	0.665897	0.893757	0.907979	0.907979	0.907979	0.641353	0.760617	1	0.907906	0.985246	1	0.985246	1	0.985246	0.799029	0.799029	0.837892
YelBaboonTanz-1-Tanzania-(_-Q-Cox1)-Hasegawa_10	0.156146	0.191844	0.191844	0.105185	0.105185	0.651343	0.603129	0.603129	0.787305	0.800156	0.800156	0.800156	0.787305	0.800156	0.800156	0.787305	0.692115	0.66655	0.866261	0.866261	0.866261	0.866261	0.908169	0.841246	0.841246	0.841246	0.869305	0.869305	0.692115	0.692115	0.866261	0.871719	0.686363	0.846843	0.866261	0.848752	0.848752	0.679505	0.696046	0.943528	0.866189	0.943528	0.943528	0.943528	0.943528	0.943528	0.712604	0.712604	0.790283
[truncated: 260 more columns]

## Sheet: Tab D. Mt gene arrangements
S. fuelleborni arrangement A (Asian Type)
nad1	S1		nad2	A		L2	E	12S rRNA	S2	G	Q	P	atp6	K	16S rRNA	T	Y	H	nad3	F	W	cytb	V	R	nad4L	I		L1	cox1	N	C	nad6	M	cox2	cox3	D	nad4	nad5
S. fuelleborni arrangement B (Asian Type)
nad1	S1	M	nad2	A		L2	E	12S rRNA	S2	G	Q	P	atp6	K	16S rRNA	T	Y	H	nad3	F	W	cytb	V	R	nad4L	I		L1	cox1	N	C	nad6	M	cox2	cox3	D	nad4	nad5
S. fuelleborni arrangement C (African - Type I)
nad1	M		nad2	S1	A	L2	E	12S rRNA	S2	G	Q	P	atp6	K	16S rRNA	T	Y	F	H	nad3	W	cytb	R		nad4L	I	V	L1	cox1	N	C	nad6	M	cox2	cox3	D	nad4	nad5
S. papillosis
nad1	M		nad2	S1	K		16S rRNA	L2	G	E	12S rRNA	S2	A	nad3	F	Y	H	nad6	P	atp6	I	L1	cox1	V	nad4L	M	cox2	C	cox3	N	T	W	cytb	Q	nad5	D	nad4	R
